# Supplementary material for: Whole transcriptome profiling of the vernalization process in Lilium longiflorum (cultivar White Heaven) bulbs
Source: BMC Genomics. 2015 Jul 28;16(1):550. doi: 10.1186/s12864-015-1675-1 (PMC4515921; doi:10.1186/s12864-015-1675-1)
Supplement: Additional file 1: Figure S1. — Validation of RNAseq gene expression by quantitative polymerase chain reaction (qPCR). [file 12864_2015_1675_MOESM1_ESM.pdf]

<?xml version="1.0" encoding="UTF-8"?><!DOCTYPE JobSheet PUBLIC "-//Springer-Verlag//DTD A++ V2.4//EN" "http://devel.springer.de/A++/V2.4/DTD/A++V2.4JobSheetV2.4.1.dtd"><JobSheet Version="2.4.1" ObjectID="09011a6a8d3480a1" JobSheetDate="2015-06-01 10:38:26" Supplier="FullServiceVendor"><ArticleJobSheet><PublisherInfo><PublisherName>BioMed Central</PublisherName><PublisherLocation>London</PublisherLocation><PublisherImprintName>BioMed Central</PublisherImprintName></PublisherInfo><JournalInfo JournalProductType="ArchiveJournal" NumberingStyle="Unnumbered" OutputMedium="Online"><JournalID>12864</JournalID><JournalElectronicISSN>1471-2164</JournalElectronicISSN><JournalTitle>BMC Genomics</JournalTitle><JournalAbbreviatedTitle>BMC Genomics</JournalAbbreviatedTitle><JournalSubjectGroup><JournalSubject Type="Primary">Life Sciences</JournalSubject><SubjectCollection Code="SC3">Biomedical and Life Sciences</SubjectCollection></JournalSubjectGroup></JournalInfo><ArticleInfo Language="En" ArticleType="OriginalPaper" NumberingStyle="Unnumbered" TocLevels="0" ContainsESM="Yes" OutputMedium="Online"><ArticleID>1675</ArticleID><ArticleDOI>10.1186/s12864-015-1675-1</ArticleDOI><ArticleTitle Language="En">Whole transcriptome profiling of the vernalization process in Lilium longiflorum (cultivar White Heaven) bulbs</ArticleTitle><ArticleCategory>Research article</ArticleCategory><ArticleHistory><RegistrationDate><Year>2015</Year><Month>6</Month><Day>1</Day></RegistrationDate><Received><Year>2014</Year><Month>8</Month><Day>14</Day></Received><Revised><Year>2014</Year><Month>8</Month><Day>15</Day></Revised><Accepted><Year>2015</Year><Month>6</Month><Day>1</Day></Accepted></ArticleHistory><ArticleCopyright><CopyrightHolderName>Villacorta-Martin et al.</CopyrightHolderName><CopyrightYear>2015</CopyrightYear><License SubType="CC BY" Type="OpenAccess" Version="4.0"><SimplePara>This is an Open Access article distributed under the terms of the Creative Commons Attribution License (http://creativecommons.org/licenses/by/4.0), which permits unrestricted use, distribution, and reproduction in any medium, provided the original work is properly credited. The Creative Commons Public Domain Dedication waiver (http://creativecommons.org/publicdomain/zero/1.0/) applies to the data made available in this article, unless otherwise stated.</SimplePara></License></ArticleCopyright></ArticleInfo><AuthorGroup><Author><AuthorName><GivenName>Michele</GivenName><FamilyName>Zaccai</FamilyName></AuthorName><Contact><Email>mzaccai@bgu.ac.il</Email></Contact></Author></AuthorGroup><ProductionInfo><SPACEInfo PublicationObjectID="09011a6a8d34789e" SupplierSPACEID="29907"/><ManuscriptInfo><EditorialManuscriptNumber>8495905951373150</EditorialManuscriptNumber><ElectronicDelivery Delivery="Complete"/><PostalDelivery Delivery="None"/></ManuscriptInfo><ProductionEditor><ProductionEditorName><GivenName>Monique</GivenName><FamilyName>van der Linden</FamilyName></ProductionEditorName><Contact><Street>Grays Inn Road 236</Street><City>London</City><Country>GB</Country><Phone>+442031925464</Phone><Email>monique.vanderlinden@biomedcentral.com</Email></Contact></ProductionEditor><TechnicalInfo><TitleUpperCase Letters="InitialWord"/><AuthorInformationStyle Biography="No" CapturePrefix="No" Photograph="No"/><HistoryStyle Accepted="Yes" Received="Yes" Revised="No"/><AbstractInDocumentLanguage Type="Permitted"/><StructuredAbstract Type="Permitted"/><KeywordsInDocumentLanguage Type="Permitted"/><BibliographyStyle Type="Basic"/><CitationStyle Type="Numbered"/><Typesetting RunningHead="Standard" Layout="Large" LogoOnFirstPage="No" StartPage="Right"/><TextSpecifications GutterMargin="18 mm" TypeareaHeight="251.5 mm" HeadMargin="12 mm" Bleeds="None" TypeareaWidth="174 mm" PaperStock="Coated Matt"/><ColorSpecifications LayoutColorCount="1"><LayoutColorName>Black</LayoutColorName></ColorSpecifications><FormatTrimSize>210 x 279 mm</FormatTrimSize><ReferencePDFStyle Type="Unedited"/></TechnicalInfo><DiscreteObjectTechnicalInfo ContainsColorImages="Yes" ColorInPrint="Yes"><StyleInfo><!--MarkupProfile: For details see markup instructions in journal spreadsheet.--><MarkupProfile Name="Profile1"/><PrepressProfile Name="Profile1"/></StyleInfo><ColorImagesOnPage>3</ColorImagesOnPage><ColorImagesOnPage>6</ColorImagesOnPage><ColorImagesOnPage>7</ColorImagesOnPage><ColorImagesOnPage>11</ColorImagesOnPage><ColorImagesOnPage>12</ColorImagesOnPage><ColorImagesOnPage>13</ColorImagesOnPage></DiscreteObjectTechnicalInfo><WorkflowInfo TaskType="PrepareContent"><Priority Level="High"/><Deadline><OnlineFirstDeadline><Year>2015</Year><Month>6</Month><Day>17</Day></OnlineFirstDeadline></Deadline><Supplier><FullServiceVendor><CompanyName>SPI Publisher Services for BMC</CompanyName><Contact><Street>Pascor Drive, SPI Building</Street><City>Manila</City><Country>PH</Country><Email>spispringerbmc@spi-global.com</Email></Contact><ContactPerson><ContactPersonName><GivenName>Denver</GivenName><FamilyName>Pareja</FamilyName></ContactPersonName></ContactPerson><RemarkTo>This article is for journal section: Plant genomics. Please mark this up using the 'CharacteristicValue element' tag.</RemarkTo><CopyEditing Category="1"/><FilesToSupplier><ContentFiles><File><Archive Content="Manuscript" FileRef="12864_BMC_8495905951373150.zip" ObjectID="09011a6a8d3478a0"/></File></ContentFiles></FilesToSupplier><Deliverables><DeliverablesForDiscreteObjects XMLWithBody="Yes" XMLWithBodyRefsOnly="No" OnlinePDF="Yes" PrintPDF="No" eBookPDF="No" TEX="No" OnlineMediaObjects="IfApplies" PrintMediaObjects="No" ReferencePDF="Yes" AuthorFeedbackPDF="No" DeltaPDF="No" CopyrightTransfer="No" OpenAccessStatement="No" OffprintOrder="No" Pit-Stop-Reports="Yes" Manuscript="No" PRS-Metadata="No" EpsilonPDF="No" CorrectionSheet="IfApplies" PeerReviewPDFs="No"/></Deliverables><FilesToPublisher><ContentFiles><File><AplusplusRootFile FileRef="12864_2015_1675_Article.xml"/></File><File><RenditionItem FileRef="12864_2015_1675_OnlinePDF.pdf" TargetType="OnlinePDF"/></File><File><WorkItem FileRef="12864_2015_1675_ReferencePDF.pdf" ItemType="ReferencePDF"/></File><File><WorkItem FileRef="12864_2015_1675_PitStopReport_OnlinePDF.pdf" ItemType="Pit-Stop-Report"/></File><File><MediaObject><ImageObject FileRef="12864_2015_1675_Fig1_HTML.gif" Format="GIF" Color="Color" Type="LinedrawHalftone" Rendition="HTML"/></MediaObject></File><File><MediaObject><ImageObject FileRef="12864_2015_1675_Fig2_HTML.gif" Format="GIF" Color="Color" Type="LinedrawHalftone" Rendition="HTML"/></MediaObject></File><File><MediaObject><ImageObject FileRef="12864_2015_1675_Fig3_HTML.gif" Format="GIF" Color="Color" Type="LinedrawHalftone" Rendition="HTML"/></MediaObject></File><File><MediaObject><ImageObject FileRef="12864_2015_1675_Fig4_HTML.gif" Format="GIF" Color="Color" Type="LinedrawHalftone" Rendition="HTML"/></MediaObject></File><File><MediaObject><ImageObject FileRef="12864_2015_1675_Fig5_HTML.gif" Format="GIF" Color="Color" Type="LinedrawHalftone" Rendition="HTML"/></MediaObject></File><File><MediaObject><ImageObject FileRef="12864_2015_1675_Fig6_HTML.gif" Format="GIF" Color="Color" Type="LinedrawHalftone" Rendition="HTML"/></MediaObject></File><File><MediaObject><ImageObject FileRef="12864_2015_1675_Fig7_HTML.gif" Format="GIF" Color="Color" Type="LinedrawHalftone" Rendition="HTML"/></MediaObject></File><File><MediaObject><ImageObject FileRef="12864_2015_1675_Figa_HTML.gif" Format="GIF" Color="Color" Type="LinedrawHalftone" Rendition="HTML"/></MediaObject></File><File><MediaObject><DataObject FileRef="12864_2015_1675_MOESM1_ESM.pdf"/></MediaObject></File><File><MediaObject><DataObject FileRef="12864_2015_1675_MOESM2_ESM.pptx"/></MediaObject></File><File><MediaObject><DataObject FileRef="12864_2015_1675_MOESM3_ESM.pdf"/></MediaObject></File><File><MediaObject><DataObject FileRef="12864_2015_1675_MOESM4_ESM.pdf"/></MediaObject></File></ContentFiles></FilesToPublisher></FullServiceVendor></Supplier></WorkflowInfo></ProductionInfo></ArticleJobSheet></JobSheet>
