# Supplementary material for: Whole transcriptome profiling of the vernalization process in Lilium longiflorum (cultivar White Heaven) bulbs
Source: BMC Genomics. 2015 Jul 28;16(1):550. doi: 10.1186/s12864-015-1675-1 (PMC4515921; doi:10.1186/s12864-015-1675-1)
Supplement: Additional file 2: Figure S2. — Visual representation of main GO slim. [file 12864_2015_1675_MOESM2_ESM.pptx]

<?xml version="1.0" encoding="UTF-8" standalone="no"?><!DOCTYPE Article PUBLIC "-//Springer-Verlag//DTD A++ V2.4//EN" "http://devel.springer.de/A++/V2.4/DTD/A++V2.4.dtd"><Article OutputMedium="Online" ID="s12864-015-1675-1"><ArticleInfo Language="En" ArticleType="OriginalPaper" NumberingStyle="Unnumbered" TocLevels="0" ContainsESM="Yes" OutputMedium="Online" ArticleCitation="ArticleSequenceNumber"><ArticleID>1675</ArticleID><ArticleDOI>10.1186/s12864-015-1675-1</ArticleDOI><ArticleSequenceNumber>0</ArticleSequenceNumber><ArticleTitle Language="En" OutputMedium="All">Whole transcriptome profiling of the vernalization process in <Emphasis Type="Italic">Lilium longiflorum</Emphasis> (cultivar White Heaven) bulbs</ArticleTitle><ArticleClassification><ClassificationGroup><CharacteristicValue Characteristic="MainSubject">Plant genomics</CharacteristicValue></ClassificationGroup></ArticleClassification><ArticleCategory>Research article</ArticleCategory><ArticleFirstPage>1</ArticleFirstPage><ArticleLastPage>16</ArticleLastPage><ArticleHistory><RegistrationDate><Year>2015</Year><Month>6</Month><Day>1</Day></RegistrationDate><Received><Year>2014</Year><Month>8</Month><Day>14</Day></Received><Accepted><Year>2015</Year><Month>6</Month><Day>1</Day></Accepted><OnlineDate><Year><?InsertOnReleaseOF OFYear?></Year><Month><?InsertOnReleaseOF OFMonth?></Month><Day><?InsertOnReleaseOF OFDay?></Day></OnlineDate></ArticleHistory><ArticleCopyright><CopyrightHolderName>Villacorta-Martin et al.</CopyrightHolderName><CopyrightYear>2015</CopyrightYear><CopyrightComment><SimplePara>This is an Open Access article distributed under the terms of the Creative Commons Attribution License (<ExternalRef><RefSource>http://creativecommons.org/licenses/by/4.0</RefSource><RefTarget TargetType="URL" Address="http://creativecommons.org/licenses/by/4.0"/></ExternalRef>), which permits unrestricted use, distribution, and reproduction in any medium, provided the original work is properly credited. The Creative Commons Public Domain Dedication waiver (<ExternalRef><RefSource>http://creativecommons.org/publicdomain/zero/1.0/</RefSource><RefTarget TargetType="URL" Address="http://creativecommons.org/publicdomain/zero/1.0/"/></ExternalRef>) applies to the data made available in this article, unless otherwise stated.</SimplePara></CopyrightComment></ArticleCopyright><ArticleGrants Type="OpenChoice"><MetadataGrant Grant="OpenAccess"/><AbstractGrant Grant="OpenAccess"/><BodyPDFGrant Grant="OpenAccess"/><BodyHTMLGrant Grant="OpenAccess"/><BibliographyGrant Grant="OpenAccess"/><ESMGrant Grant="OpenAccess"/></ArticleGrants><ArticleContext><JournalID>12864</JournalID><VolumeIDStart><?InsertByIssueBuilding VolumeIDStart?></VolumeIDStart><VolumeIDEnd><?InsertByIssueBuilding VolumeIDEnd?></VolumeIDEnd><IssueIDStart><?InsertByIssueBuilding IssueIDStart?></IssueIDStart><IssueIDEnd><?InsertByIssueBuilding IssueIDEnd?></IssueIDEnd></ArticleContext></ArticleInfo><ArticleHeader><AuthorGroup><Author AffiliationIDS="Aff1"><AuthorName><GivenName>Carlos</GivenName><FamilyName>Villacorta-Martin</FamilyName></AuthorName><Contact><Email>c.villacorta@genetwister.nl</Email></Contact></Author><Author AffiliationIDS="Aff2 Aff3"><AuthorName><GivenName>Francisco</GivenName><GivenName>F.</GivenName><FamilyName>Núñez de Cáceres González</FamilyName></AuthorName><Contact><Email>ffnunezdcgo@conacyt.mx</Email></Contact></Author><Author AffiliationIDS="Aff1"><AuthorName><GivenName>Jorn</GivenName><FamilyName>de Haan</FamilyName></AuthorName><Contact><Email>J.R.deHaan@genetwister.nl</Email></Contact></Author><Author AffiliationIDS="Aff1"><AuthorName><GivenName>Kitty</GivenName><FamilyName>Huijben</FamilyName></AuthorName><Contact><Email>k.m.j.huijben@genetwister.nl</Email></Contact></Author><Author AffiliationIDS="Aff1"><AuthorName><GivenName>Paul</GivenName><FamilyName>Passarinho</FamilyName></AuthorName><Contact><Email>p.passarinho@genetwister.nl</Email></Contact></Author><Author AffiliationIDS="Aff2"><AuthorName><GivenName>Maya</GivenName><FamilyName>Lugassi-Ben Hamo</FamilyName></AuthorName><Contact><Email>lugassim@gmail.com</Email></Contact></Author><Author CorrespondingAffiliationID="Aff2" AffiliationIDS="Aff2"><AuthorName><GivenName>Michele</GivenName><FamilyName>Zaccai</FamilyName></AuthorName><Contact><Phone>+972(0)86479196</Phone><Email>mzaccai@bgu.ac.il</Email></Contact></Author><Affiliation ID="Aff1"><OrgName>Genetwister Technologies B.V</OrgName><OrgAddress><Postbox>P.O. Box 193</Postbox><Postcode>6700 AD</Postcode><City>Wageningen</City><Country>The Netherlands</Country></OrgAddress></Affiliation><Affiliation ID="Aff2"><OrgDivision>Department of Life Sciences</OrgDivision><OrgName>Ben Gurion University of the Negev</OrgName><OrgAddress><Postbox>P.O. Box 653</Postbox><City>Beersheva</City><Postcode>84105</Postcode><Country>Israel</Country></OrgAddress></Affiliation><Affiliation ID="Aff3"><OrgDivision>Present address: Centro de Investigaciones Biológicas</OrgDivision><OrgName>Universidad Autónoma del Estado de Hidalgo</OrgName><OrgAddress><Street>Carretera Pachuca-Tulancingo Km. 4.5</Street><Postcode>C. P. 42184</Postcode><City>Mineral de la Reforma</City><State>Hidalgo</State><Country>Mexico</Country></OrgAddress></Affiliation></AuthorGroup><Abstract Language="En" OutputMedium="All" ID="Abs1"><Heading>Abstract</Heading><AbstractSection ID="ASec1"><Heading>Background</Heading><Para ID="Par1">Vernalization is an obligatory requirement of extended exposure to low temperatures to induce flowering in certain plants. It is the most important factor affecting flowering time and quality in Easter lily (<Emphasis Type="Italic">Lilium longiflorum</Emphasis>). Exposing the bulbs to 4 °C gradually decreases flowering time up to 50 % compared to non-vernalized plants. We aim to understand the molecular regulation of vernalization in Easter lily, for which we characterized the global expression in lily bulb meristems after 0, 2, 5, 7 and 9 weeks of incubation at 4 °C.</Para></AbstractSection><AbstractSection ID="ASec2"><Heading>Results</Heading><Para ID="Par2">We assembled de-novo a transcriptome which, after filtering, yielded 121,572 transcripts and 42,430 genes which hold 15,414 annotated genes, with up to 3,657 GO terms. This extensive annotation was mapped to the more general GO slim plant with a total of 94 terms. The response to cold exposure was summarized in 6 expression clusters, providing useful patterns for dissecting the dynamics of vernalization in lily. The functional annotation (GO and GO slim plant) was used to group transcripts in gene sets. Analysis of these gene sets and profiles revealed that most of the enriched functions among genes up-regulated by cold exposure were related to epigenetic processes and chromatin remodeling. Candidate vernalization genes in lily were selected based on their sequence similarity to known regulators of flowering in other species.</Para></AbstractSection><AbstractSection ID="ASec3"><Heading>Conclusions</Heading><Para ID="Par3">We present a detailed analysis of gene expression dynamics during vernalization in <Emphasis Type="Italic">Lilium</Emphasis>, covering several time points and accounting for biological variation by the use of replicates. The resulting collection of transcripts and novel isoforms provides a useful resource for studying the changes occurring during vernalization at a fine level. The selected potential candidate genes can shed light on the regulation of this process.</Para></AbstractSection></Abstract><ArticleNote Type="ESMHint"><Heading>Electronic supplementary material</Heading><SimplePara>The online version of this article (doi:<ExternalRef><RefSource>10.1186/s12864-015-1675-1</RefSource><RefTarget TargetType="DOI" Address="10.1186/s12864-015-1675-1"/></ExternalRef>) contains supplementary material, which is available to authorized users.</SimplePara></ArticleNote></ArticleHeader><Body><Section1 Type="Introduction" ID="Sec1"><Heading>Background</Heading><Para ID="Par4"><Emphasis Type="Italic">Lilium longiflorum</Emphasis> (Easter lily) is a leading bulbous crop worldwide and is produced as cut flower, potted plant, garden plant and as dry cell bulb [<CitationRef CitationID="CR1">1</CitationRef>]. Like many other ornamental bulbs [<CitationRef CitationID="CR2">2</CitationRef>], <Emphasis Type="Italic">L. longiflorum</Emphasis> flowering requires cooling of the bulbs to meet the obligatory vernalization requirement of this plant species [<CitationRef CitationID="CR3">3</CitationRef>, <CitationRef CitationID="CR4">4</CitationRef>]. <Emphasis Type="Italic">L. longiflorum</Emphasis>, (cultivar White Heaven) plants developing from non-vernalized bulbs grown at a constant temperature of 25 °C produced only leaves and did not flower over a period of more than 15 months (Ram <Emphasis Type="Italic">et al</Emphasis>., in preparation), confirming the obligatory cold requirement of this cultivar. Vernalization is also the main parameter involved in flowering time regulation in Easter lily and therefore has been the focus of a considerable amount of research related to physiological aspects of this species’ development, in order to reach flowering at specific dates [<CitationRef CitationID="CR3">3</CitationRef>, <CitationRef CitationID="CR5">5</CitationRef>]. Typically, cold exposure of <Emphasis Type="Italic">L. longiflorum</Emphasis> bulbs at 2 to 10 °C quantitatively hastens flowering time while decreasing height, leaf and flower number, up to a saturation point of 6 weeks, after which additional cold exposure will not have a further effect on these parameters [<CitationRef CitationID="CR3">3</CitationRef>, <CitationRef CitationID="CR5">5</CitationRef>–<CitationRef CitationID="CR10">10</CitationRef>]. In a previous study on <Emphasis Type="Italic">L. longiflorum</Emphasis> cultivar White Heaven [<CitationRef CitationID="CR11">11</CitationRef>], we found that bulb exposure to 4 °C for one week induced a decrease of about 20 % in the time from planting to floral transition and to flowering. Additional cold exposure led to a gradual decrease up to about 80 % and 55 % for floral transition and flowering, respectively, after nine weeks at 4 °C.</Para><Para ID="Par5">Despite the importance of vernalization in <Emphasis Type="Italic">Lilium</Emphasis> flowering, the molecular regulation of this mechanism is largely unknown in this species and other ornamental flowering bulbs. Most of the information available on molecular control of vernalization comes mainly from work performed on <Emphasis Type="Italic">Arabidopsis</Emphasis>, cereals and sugar beet and revealed that, while the general mechanism of vernalization is conserved among distant species, the sequence of the main regulatory genes is not [<CitationRef CitationID="CR12">12</CitationRef>–<CitationRef CitationID="CR17">17</CitationRef>].</Para><Para ID="Par6">In <Emphasis Type="Italic">Arabidopsis</Emphasis>, <Emphasis Type="Italic">FLOWERING LOCUS C</Emphasis> (<Emphasis Type="Italic">FLC</Emphasis>), a MADS-box gene encoding a potent repressor of flowering, is active in meristems in autumn. Flowering repression by FLC is mediated by its binding to major genes that promote flowering, such as <Emphasis Type="Italic">FLOWERING LOCUS T</Emphasis> and <Emphasis Type="Italic">D</Emphasis> (<Emphasis Type="Italic">FT</Emphasis> and <Emphasis Type="Italic">FD</Emphasis>, respectively) and <Emphasis Type="Italic">SUPPRESSOR OF OVEREXPRESSION OF CONSTANS1</Emphasis> (<Emphasis Type="Italic">SOC1</Emphasis>) [<CitationRef CitationID="CR18">18</CitationRef>, <CitationRef CitationID="CR19">19</CitationRef>]. While FLC represses genes that induce meristems to form flowers, it relies on FRIGIDA (FRI) to elevate its autumnal expression to a level that prevents flowering [<CitationRef CitationID="CR19">19</CitationRef>, <CitationRef CitationID="CR20">20</CitationRef>]. During winter, vernalization causes the acquisition of meristem competence to flower by repressing <Emphasis Type="Italic">FLC</Emphasis> expression. Once it has been repressed by vernalization, <Emphasis Type="Italic">FLC</Emphasis> remains off for the rest of the plant’s life cycle after the return of warm conditions, <Emphasis Type="Italic">i.e</Emphasis>. the repression is epigenetic in the sense that it is mitotically stable in the absence of the inducing signal (cold exposure). The mechanism of epigenetic repression of <Emphasis Type="Italic">FLC</Emphasis> involves histone modifications that convert <Emphasis Type="Italic">FLC</Emphasis> into a heterochromatin-like state. A key player in the vernalization-mediated silencing of <Emphasis Type="Italic">FLC</Emphasis> is <Emphasis Type="Italic">VERNALIZATION INSENSITIVE 3 (VIN3</Emphasis>), which is required for all <Emphasis Type="Italic">FLC</Emphasis> chromatin modifications associated with vernalization-mediated silencing and as a measure of the cold period [<CitationRef CitationID="CR21">21</CitationRef>]. Recently, it was shown that all members of the VIN3 family act together to repress <Emphasis Type="Italic">FLC</Emphasis> family members during vernalization [<CitationRef CitationID="CR22">22</CitationRef>]. In addition, the non-coding (nc) antisense transcript <Emphasis Type="Italic">COOLAIR</Emphasis> and the intronic long ncRNA <Emphasis Type="Italic">COLDAIR</Emphasis> are upregulated at different points during cold exposure and are apparently playing a role in the epigenetic regulation of <Emphasis Type="Italic">FLC</Emphasis> [<CitationRef CitationID="CR23">23</CitationRef>–<CitationRef CitationID="CR25">25</CitationRef>]. Altogether, this measure of gradual cold acquisition ensures that only a prolonged cold exposure (the winter season) will lead to activation of the vernalization process.</Para><Para ID="Par7">In winter cereals, which require vernalization, a system similar to that in <Emphasis Type="Italic">Arabidopsis</Emphasis> exists. Specifically, a flowering repressor prevents flowering prior to cold exposure and the expression of this repressor is turned off by cold. In wheat, the repressor is a zinc-finger type protein VERNALIZATION 2 (VRN2). One of the genes repressed by VRN2 is <Emphasis Type="Italic">VERNALIZATION1</Emphasis> (<Emphasis Type="Italic">VRN1</Emphasis>), which encodes a MADS-box protein that promotes flowering [<CitationRef CitationID="CR26">26</CitationRef>, <CitationRef CitationID="CR27">27</CitationRef>]. When expressed in the leaves at high levels, VRN2 also represses <Emphasis Type="Italic">FT</Emphasis> [<CitationRef CitationID="CR27">27</CitationRef>], thereby playing a similar role as <Emphasis Type="Italic">FLC</Emphasis> in <Emphasis Type="Italic">Arabidopsis</Emphasis>. However, these two genes are unrelated and no <Emphasis Type="Italic">FLC</Emphasis> orthologues have been isolated from grasses [<CitationRef CitationID="CR16">16</CitationRef>]. In sugar beet, three genes have been found to regulate the vernalization response, <Emphasis Type="Italic">BvBTC1</Emphasis>, <Emphasis Type="Italic">BvFT1</Emphasis>, and <Emphasis Type="Italic">BvFT2</Emphasis> [<CitationRef CitationID="CR14">14</CitationRef>]. Both <Emphasis Type="Italic">BvFT1</Emphasis> and <Emphasis Type="Italic">BvFT2</Emphasis> belong to the phosphatidylethanolamine-binding protein (PEBP) family and act in an antagonistic way: overexpression of the flower repressor <Emphasis Type="Italic">BvFT1</Emphasis> leads to the repression of <Emphasis Type="Italic">BvFT2</Emphasis> (the homologue of <Emphasis Type="Italic">FT</Emphasis>) and delays flowering time. Furthermore, like <Emphasis Type="Italic">FLC</Emphasis> in <Emphasis Type="Italic">Arabidopsis</Emphasis>, <Emphasis Type="Italic">BvFT1</Emphasis> is downregulated by cold exposure. Different alleles of the <Emphasis Type="Italic">BvBTC1</Emphasis> locus are associated with the expression level of <Emphasis Type="Italic">BvFT1</Emphasis> and <Emphasis Type="Italic">BvFT2</Emphasis> and with the vernalization response and flowering habit of various beet genotypes [<CitationRef CitationID="CR15">15</CitationRef>].</Para><Para ID="Par8">High throughput sequencing can produce a wealth of information on the genes involved in a certain process. Individual genes can be annotated based on the prediction of open reading frames and by comparison with expressed sequence tag (EST) collections. For example, such technology was successfully used to analyse the transcriptome of vernalization and gibberellin responses in sugar beet, revealing connections between gene expression patterns, genotypes and treatments, as well as potential new functions of the RAV1-like AP2/B3 domain protein in the vernalization response [<CitationRef CitationID="CR28">28</CitationRef>]. In <Emphasis Type="Italic">Lilium</Emphasis>, several studies based on ESTs for genetic analyses and marker development are available [<CitationRef CitationID="CR29">29</CitationRef>–<CitationRef CitationID="CR32">32</CitationRef>]. A report about the transcriptome of Asiatic lily hybrid (cultivar Tiny Ghost) bulbs 27 days after exposure to 25 °C or 4 °C was recently published. The reported results revealed changes in the expression of a large number of genes belonging to several metabolic pathways and orthologs to vernalization genes in other plant species [<CitationRef CitationID="CR33">33</CitationRef>]. In that study, the length of cold exposure of the bulbs was established according to the peak in sugar content in the scales, however, the report does not specify the effect of cold exposure on flowering time, therefore, a definite association between the results and the actual vernalization process is not explicit.</Para><Para ID="Par9">The search for genes regulating vernalization in lily, which has a huge genome and no vernalization mutants available, can be narrowed with a selection of genes differentially expressed during cold exposure. In this study, we use RNA sequencing to investigate gene expression patterns in the meristems of lily bulbs at several time points during cold exposure, aiming to characterize the gradual changes occurring in the bulb during vernalization, in view of its quantitative effect on flowering.</Para></Section1><Section1 Type="MaterialsAndMethods" ID="Sec2"><Heading>Methods</Heading><Section2 ID="Sec3"><Heading>Design of the experiment, plant material and RNA collection</Heading><Para ID="Par10">Previous experiments conducted in our lab [<CitationRef CitationID="CR11">11</CitationRef>] have shown that exposure of <Emphasis Type="Italic">L. longiflorum</Emphasis> cultivar White Heaven bulbs to 4 °C reduces the time from planting to flowering in a quantitative manner. Therefore, several time points between 0 and 9 weeks of cold exposure were selected for the transcriptome construction in order to cover a wide range of vernalization related transcription patterns useful for later inference.</Para><Para ID="Par11"><Emphasis Type="Italic">L. longiflorum</Emphasis> bulbs (cultivar White Heaven) were obtained from a nursery at the end of the growing season (August). Bulbs were sanitized and stored in humid standard pot medium at 25 °C (control, 0 W) or at 4 °C for 2, 5, 7 or 9 weeks (2 W, 5 W, 7 W, 9 W, respectively). At each of these time points, shoot apical meristems were excised from the bulbs, immediately frozen in liquid nitrogen and then stored at -80 °C until RNA extraction. Typically, the material used for extraction was meristem-enriched, including the meristem itself and a small portion of the stem underneath (Fig. <InternalRef RefID="Fig1">1A-E</InternalRef>). Apical meristems from additional bulbs were sampled at each time point for developmental stage validation under a stereo microscope (Stemi 200 °C, Zeiss, Germany). At all points, the meristems were at the vegetative stage, as can be seen from Fig. <InternalRef RefID="Fig1">1F-O</InternalRef>. Floral transition occurs after stem emergence and production of a number of leaves above ground [<CitationRef CitationID="CR11">11</CitationRef>]. Therefore, changes in gene expression taking place during bulb cold exposure cannot be related to a change in developmental phase of the meristem (e.g. from vegetative to reproductive), as occurring in other geophytes [<CitationRef CitationID="CR2">2</CitationRef>].<Figure ID="Fig1" Float="Yes" Category="Standard"><Caption Language="En"><CaptionNumber>Fig. 1</CaptionNumber><CaptionContent><SimplePara>Lily bulb meristems at sampling points after 0, 2, 5, 7 or 9 weeks at 4 °C. A-E: Longitudinal section in lily bulbs. The area comprising the meristem is indicated by a red ellipse (Bar = 1 cm). Some of the outer scales have been removed. F-J: apical meristem from above, after removal of scales and leaf primordia (Bar = 1 mm). K-O: longitudinal section of the apical meristem (Bar = 0.5 mm)</SimplePara></CaptionContent></Caption><MediaObject ID="MO1"><ImageObject FileRef="12864_2015_1675_Fig1_HTML.gif" Format="GIF" Color="Color" Type="LinedrawHalftone" Rendition="HTML"/></MediaObject></Figure></Para><Para ID="Par12">In order to obtain sufficient RNA for each extraction, five meristems were pooled. The number of individuals to be pooled is a compromise between the technical requirements of the library preparation protocol, the need to reduce the impact of potential outliers and the soundness of downstream statistical analysis: pooling too many individuals could lead to an underestimation of the variability of expression between replicates and thus make many false positive rejections of the null hypothesis when comparing different treatments, inflating the number of differentially expressed genes.</Para><Para ID="Par13">Two biological replicates were made for each time point. This detail of the experimental design is important, since one of the central goals of our study is to compare the expression in different stages of the vernalization process, for which we need to infer the expression variance in each condition [<CitationRef CitationID="CR34">34</CitationRef>]. Moreover, only using biological replication can we test whether the difference between two samples with different treatment is stronger than what we expect to see between two samples that are replicates, and therefore, whether that difference can be attributed to the cold treatment.</Para><Section3 ID="Sec4"><Heading>RNA-seq sample preparation and sequencing</Heading><Para ID="Par14">RNA was isolated using the Aurum™ Total RNA mini kit (Biorad # 732-6820) following manufacturer’s instructions. The procedure was followed by an additional DNase treatment with TURBO™ DNase (Life technologies # AM2238) to remove all genomic DNA still present after the isolation. The RNA integrity was confirmed using the 2100 Bioanalyzer (Agilent Technologies).</Para><Para ID="Par15">The samples were prepared for transcriptome sequencing using the Illumina kit (TruSeq RNA Sample Preparation Kit v2, # RS-122-2001) following the manufacturer’s recommendations. The obtained libraries were adjusted and pooled at a concentration of 20 nmol and sequencing was performed with 100-bp, paired-end reads on the HiSeq 2000 (Illumina).</Para></Section3></Section2><Section2 ID="Sec5"><Heading>Quality control and data pre-processing</Heading><Para ID="Par16">After base calling via the Illumina pipeline (HiSeq Built-In Software), a total of 528 million of paired-reads (MPR) was obtained. A stringent quality control was then applied by removing the first three bases in the 5’ ends of each read and also the bases at the 3’ ends with a quality score smaller than 20. Reads containing primer/adaptor sequences were removed as well as the ones with long mono and di-nucleotide repeats.</Para></Section2><Section2 ID="Sec6"><Heading>De-novo transcriptome assembly</Heading><Para ID="Par17">Four methods for the de-novo transcriptome assembly were tested: tIDBA [<CitationRef CitationID="CR35">35</CitationRef>], trans-Abyss [<CitationRef CitationID="CR36">36</CitationRef>], Oases [<CitationRef CitationID="CR37">37</CitationRef>] and Trinity [<CitationRef CitationID="CR38">38</CitationRef>]. The resulting assemblies were compared using a reference set of <Emphasis Type="Italic">L. longiflorum</Emphasis> ESTs and the criteria proposed by Martin <Emphasis Type="Italic">et al</Emphasis>. [<CitationRef CitationID="CR39">39</CitationRef>].</Para><Para ID="Par18">Considering the resulting metrics of accuracy, completeness and contiguity, Trinity was chosen to perform the final assembly because it showed the best performance for this dataset [<CitationRef CitationID="CR40">40</CitationRef>]. In order to obtain a transcriptome reference sequence that is common to all the data points, the reads were merged from all the different treatments before the final assembly. Since all samples were from the same lily cultivar, which is vegetatively propagated, merging different samples did not increase the complexity of the assembly. The cut-off for minimum contig length was set at 200 bp.</Para></Section2><Section2 ID="Sec7"><Heading>Mapping, summarization, filtering and exploratory analysis</Heading><Para ID="Par19">Each sample was mapped separately using a Bowtie [<CitationRef CitationID="CR41">41</CitationRef>] wrapper bundled with Trinity. After this, the counts of mapping reads per contig and per gene were summarized. Variation between replicates and distance between samples was explored using heatmaps and principal components analysis (PCA). For this purpose we used a subset of the top 500 genes with most variable expression after variance stabilizing transformation (which renders the expression values homoscedastic in relation to the fitted expression mean). This allowed us to rule out unexpected batch effects.</Para><Para ID="Par20">In order to reduce the amount of chimeric transcripts and noise, sequences whose total read count over all conditions was below the 80<Superscript>th</Superscript> percentile of read counts were filtered out. That resulted in 42,430 genes passing this filter, a number coherent with the amount of genes found in other plant species. Further filtering was applied to remove isoforms supported by less than 4 % of the reads mapping in any given gene. The purpose of independent filtering is to get rid of genes that, if tested, would have no chance of showing significant evidence of differential expression. By using a statistically independent filter (one that does not depend on the test statistic), a strong multiple-test correction (with the procedure described by Benjamini and Hochberg, [<CitationRef CitationID="CR42">42</CitationRef>]) was avoided and thus, statistical power was increased.</Para></Section2><Section2 ID="Sec8"><Heading>Differential expression analysis</Heading><Para ID="Par21">Differential expression between each pair of conditions was analyzed following the methods as implemented in DESeq v1.10.1 [<CitationRef CitationID="CR34">34</CitationRef>]. Robust estimates of the variability in the expression of each gene were calculated doing an average of its variability over each condition (weighted by the number of samples for each combination of factors, which is the same for all conditions). For a confident dispersion estimate, a conservative approach was used: estimates of high dispersion genes (those above the fitted regression line) were accepted but estimates of low dispersion genes were pulled up to the fitted line [<CitationRef CitationID="CR34">34</CitationRef>]. We used a corrected [<CitationRef CitationID="CR42">42</CitationRef>] <Emphasis Type="Italic">p</Emphasis>-value of 0.05 as threshold to call differentially expressed genes.</Para></Section2><Section2 ID="Sec9"><Heading>Gene clustering</Heading><Para ID="Par22">After analyzing differential expression, we extracted genes beyond a threshold of a 4 fold-change in expression between any pair of time points and clustered them according to their patterns of differential expression across time. This was made using both the standard K-means clustering algorithm and pre-computed models for time series expression data in STEM [<CitationRef CitationID="CR43">43</CitationRef>]. In particular, this last method first defines a set of distinct and representative models of gene expression, all of whom use a value of zero as a starting point. The number of real gene profiles assigned to each model is then computed. The number of genes expected to be assigned to a profile is estimated by randomly permuting the original time point values, renormalizing the gene’s expression values and then assigning genes to their most closely matching model profiles, repeating this for a large number of permutations. The average number of genes assigned to a model profile over all permutations is the expected number of genes for that model. This provides a framework to test the statistical significance of profile clusters. The biological significance of the model or cluster was investigated by means of GO [<CitationRef CitationID="CR44">44</CitationRef>] enrichment analysis, as explained in the gene set analysis section. For this clustering, those profiles that did not show a minimum absolute expression change of 4 log-fold (based on the difference between the minimum and maximum) were filtered out.</Para></Section2><Section2 ID="Sec10"><Heading>Functional annotation</Heading><Para ID="Par23">Function prediction was done in three steps: first inferring ORFs with Transdecoder (bundled with Trinity, [<CitationRef CitationID="CR45">45</CitationRef>]), second, calculating sequence similarity to a protein sequence database (UniProtKB) and third, to a protein profile database [<CitationRef CitationID="CR46">46</CitationRef>].</Para><Para ID="Par24">Computational approaches to annotation is not straightforward due to ambiguities in the model sequence-structure-function. Therefore, it is important to back inferences in different sources that should be integrated according to the semantics and strength of the evidence for each annotation source. For this integration purpose, we used Argot2 web-service [<CitationRef CitationID="CR47">47</CitationRef>]. We provided as an input the results of sequence-based methods (Blast to a relevant subset of UniprotKB: plant sequences with a GO annotation) and functional domains assignments (HMMER3 [<CitationRef CitationID="CR48">48</CitationRef>] to PfamA profiles [<CitationRef CitationID="CR46">46</CitationRef>]).</Para><Para ID="Par25">For those genes whose ORFs could not be inferred or could not be annotated, an additional similarity search (DNA to protein database) was done using Blastx and mapping the GO terms to the Blast results with Blast2GO [<CitationRef CitationID="CR49">49</CitationRef>]. Once all the relevant GO annotations were obtained, these were mapped to GOslim Plants to achieve a reduced representation of GO terms.</Para></Section2><Section2 ID="Sec11"><Heading>Gene set analysis</Heading><Para ID="Par26">The purpose of gene set analysis (GSA) [<CitationRef CitationID="CR50">50</CitationRef>, <CitationRef CitationID="CR51">51</CitationRef>] is to shift the focus from single genes to sets of related genes. GSA was performed using two very different approaches: first, over gene profiles (clusters of genes with similar time-series expression patterns) and second, over pairwise comparisons of differential expression performed between different vernalization treatment time-points.</Para><Para ID="Par27">For the first approach, GSA was performed using time-series profiles with STEM [<CitationRef CitationID="CR43">43</CitationRef>]. In this way, the cluster significance was determined first (checking whether the number of genes in each profile is higher than expected by chance alone), and afterwards their biological significance using an enrichment calculation based on their GO annotation and on the expected number of genes annotated with that specific GO given that particular cluster size. This calculation involves a comparison to a base set of genes (i.e. background or complement used as a reference) which in this case was comprised by all the genes in the dataset. Gene sets were based on the functions and pathways represented by the initial GO annotations (each of the 3657 ontology terms defines a gene set) and also on the transposons and other repetitive elements annotated with RepeatMasker [<CitationRef CitationID="CR52">52</CitationRef>].</Para><Para ID="Par28">In the second approach, GSA was performed with the package for R/Bioconductor GSVA 1.4.4 [<CitationRef CitationID="CR53">53</CitationRef>]. This uses as input a gene expression matrix in the form of read counts and a database of gene sets, which were defined over the whole transcriptome, using GO slim plants (a summarized version of the 3657 GO annotations that results in 94 more general terms) and a subset of the transcriptome corresponding to genes annotated as transposons, using RepeatMasker [<CitationRef CitationID="CR52">52</CitationRef>] for that purpose (as in the previous method). This package implements a non-parametric unsupervised method for assessing gene set enrichment. It calculates gene expression level statistic for each sample and then it orders them by rank. Next, a Kolmogorov-Smirnov-like rank statistic is calculated which is subsequently used to obtain the resulting GSVA enrichment scores.</Para></Section2><Section2 ID="Sec12"><Heading>Orthologue vernalization gene finding</Heading><Para ID="Par29">In order to find genes related to vernalization, several approaches were followed. First we used an “omics” approach, already described in the functional annotation sections. We selected genes whose inferred ORFs were annotated with terms related to vernalization. From these sequences we selected those whose domains matched the ones present in genes known to be involved in vernalization from other species (Arabidopsis [<CitationRef CitationID="CR54">54</CitationRef>], rice [<CitationRef CitationID="CR55">55</CitationRef>] and wheat [<CitationRef CitationID="CR56">56</CitationRef>]). Then, the protein sequence of each of the lily candidate genes was blasted [<CitationRef CitationID="CR57">57</CitationRef>] against the UniProtKB database. Top hits were then filtered based on the highest percentage of hit coverage combined the highest percentage of sequence similarity. Expression profile from the top hits was used to compare it against the expression of their putative orthologues and used it as another filtering criterion. Additionally we blasted protein sequences of known genes from other species, involved in vernalization, against the transcriptome data using BioEdit software [<CitationRef CitationID="CR80">80</CitationRef>] Top hits were then selected and filtered as described previously.</Para></Section2></Section1><Section1 Type="Results" ID="Sec13"><Heading>Results</Heading><Section2 ID="Sec14"><Heading>Transcriptome statistics</Heading><Para ID="Par30">The initial Trinity assembly yielded a total of 329,599 transcripts belonging to 212,304 components (potential genes). By filtering out genes with lower count numbers and removing isoforms that represent just a small fraction of a gene’s total counts (smaller than 4 %) we reduced the total number to 121,572 transcripts and 42,430 genes. The total size of the unfiltered transcriptome was 263,039,169 bp. The N50 was 1,443 bp. The longest contig was 16,512 bp and the shortest, 201 bp. G + C content was 42.3 %</Para></Section2><Section2 ID="Sec15"><Heading>Differential expression analysis</Heading><Para ID="Par31">Our exploratory analysis (Fig. <InternalRef RefID="Fig2">2</InternalRef>) showed that there are no unexpected batch effects and that replicates tend to cluster with each other (particularly so in the case of technical replicates). A critical step in the analysis of gene expression data is the detection of differentially expressed genes. As shown in Table <InternalRef RefID="Tab1">1</InternalRef>, most changes in expression took place during the first 2 weeks of cold exposure (9,872 genes, time-points 0-2). During the next three weeks, the number of differentially expressed genes was lower (1,938 genes, time-points 2-5) and expression appeared almost stable in the following measured periods (19 genes, time-points 5-7 and 81 genes, time-points 7-9).<Figure ID="Fig2" Float="Yes" Category="Standard"><Caption Language="En"><CaptionNumber>Fig. 2</CaptionNumber><CaptionContent><SimplePara>PCA of technical and biological replicates for each time point. Each hue corresponds to a different time-point. Each time-point has two biological replicates which are represented in different tints. Technical replicates are represented with exactly the same hue and tint. Technical noise is small. Most variation occurs between time-points 0 W and 2 W. No unexpected batch effects take place, other than the controlled experimental factors</SimplePara></CaptionContent></Caption><MediaObject ID="MO2"><ImageObject FileRef="12864_2015_1675_Fig2_HTML.gif" Format="GIF" Color="Color" Type="LinedrawHalftone" Rendition="HTML"/></MediaObject></Figure><Table ID="Tab1" Float="Yes"><Caption Language="En"><CaptionNumber>Table 1</CaptionNumber><CaptionContent><SimplePara>Final numbers of differentially expressed genes and isoforms differentially expressed (DE). Between pairs of vernalization treatments (0 to 9 weeks at 4 °C) using the most conservative parameters</SimplePara></CaptionContent></Caption><tgroup cols="12" align="left"><colspec colnum="1" colname="c1" align="left"/><colspec colnum="2" colname="c2" align="char" char="."/><colspec colnum="3" colname="c3" align="char" char="."/><colspec colnum="4" colname="c4" align="char" char="."/><colspec colnum="5" colname="c5" align="char" char="."/><colspec colnum="6" colname="c6" align="char" char="."/><colspec colnum="7" colname="c7" align="char" char="."/><colspec colnum="8" colname="c8" align="char" char="."/><colspec colnum="9" colname="c9" align="char" char="."/><colspec colnum="10" colname="c10" align="char" char="."/><colspec colnum="11" colname="c11" align="char" char="."/><colspec colnum="12" colname="c12" align="char" char="."/><thead><row><entry colname="c1"><SimplePara>Type</SimplePara></entry><entry colname="c2"><SimplePara><Emphasis Type="Italic">n</Emphasis></SimplePara></entry><entry colname="c3"><SimplePara>0-2</SimplePara></entry><entry colname="c4"><SimplePara>0-5</SimplePara></entry><entry colname="c5"><SimplePara>0-7</SimplePara></entry><entry colname="c6"><SimplePara>0-9</SimplePara></entry><entry colname="c7"><SimplePara>2-5</SimplePara></entry><entry colname="c8"><SimplePara>2-7</SimplePara></entry><entry colname="c9"><SimplePara>2-9</SimplePara></entry><entry colname="c10"><SimplePara>5-7</SimplePara></entry><entry colname="c11"><SimplePara>5-9</SimplePara></entry><entry colname="c12"><SimplePara>7-9</SimplePara></entry></row></thead><tbody><row><entry colname="c1"><SimplePara>Genes</SimplePara></entry><entry colname="c2" align="char" char="."><SimplePara>42,430</SimplePara></entry><entry colname="c3" align="char" char="."><SimplePara>9872</SimplePara></entry><entry colname="c4" align="char" char="."><SimplePara>7574</SimplePara></entry><entry colname="c5" align="char" char="."><SimplePara>6651</SimplePara></entry><entry colname="c6" align="char" char="."><SimplePara>7864</SimplePara></entry><entry colname="c7" align="char" char="."><SimplePara>1938</SimplePara></entry><entry colname="c8" align="char" char="."><SimplePara>427</SimplePara></entry><entry colname="c9" align="char" char="."><SimplePara>3584</SimplePara></entry><entry colname="c10" align="char" char="."><SimplePara>19</SimplePara></entry><entry colname="c11" align="char" char="."><SimplePara>444</SimplePara></entry><entry colname="c12" align="char" char="."><SimplePara>81</SimplePara></entry></row><row><entry colname="c1"><SimplePara>Isoforms</SimplePara></entry><entry colname="c2" align="char" char="."><SimplePara>121,572</SimplePara></entry><entry colname="c3" align="char" char="."><SimplePara>7576</SimplePara></entry><entry colname="c4" align="char" char="."><SimplePara>6244</SimplePara></entry><entry colname="c5" align="char" char="."><SimplePara>5377</SimplePara></entry><entry colname="c6" align="char" char="."><SimplePara>7409</SimplePara></entry><entry colname="c7" align="char" char="."><SimplePara>643</SimplePara></entry><entry colname="c8" align="char" char="."><SimplePara>491</SimplePara></entry><entry colname="c9" align="char" char="."><SimplePara>1196</SimplePara></entry><entry colname="c10" align="char" char="."><SimplePara>134</SimplePara></entry><entry colname="c11" align="char" char="."><SimplePara>477</SimplePara></entry><entry colname="c12" align="char" char="."><SimplePara>271</SimplePara></entry></row></tbody></tgroup></Table></Para><Para ID="Par32">The number of genes significantly upregulated appears similar to the number of downregulated genes (Fig. <InternalRef RefID="Fig3">3</InternalRef>, red dots). Notice as well that the fold changes in expression were higher during the first weeks of cold treatment.<Figure ID="Fig3" Float="Yes" Category="Standard"><Caption Language="En"><CaptionNumber>Fig. 3</CaptionNumber><CaptionContent><SimplePara>MA plots of differentially expressed genes in a 2 or 3 week window. Each dot represents a gene. The x-axis represents the logarithm of read counts in that gene. The y-axis is the logarithm with base 2 of the fold change from one condition to the other (logFC = 2 implies a 4 fold-change in expression). Red dots represent differentially expressed genes (adj. <Emphasis Type="Italic">p</Emphasis>-val &lt; 0.05)</SimplePara></CaptionContent></Caption><MediaObject ID="MO3"><ImageObject FileRef="12864_2015_1675_Fig3_HTML.gif" Format="GIF" Color="Color" Type="LinedrawHalftone" Rendition="HTML"/></MediaObject></Figure></Para></Section2><Section2 ID="Sec16"><Heading>Clustering and time-series analysis</Heading><Para ID="Par33">Significant temporal expression profiles and the genes associated with these profiles were identified by clustering and visualization of the time series expression data. We integrated gene ontology data to perform enrichment analyses for sets of genes having the same temporal expression pattern.</Para><Para ID="Par34">From the 42,430 total genes we selected for time-series analysis only those with a minimum absolute expression change between time-points of 4-fold resulting in a total of 2,095 genes. A set of 50 pre-computed expression patterns [<CitationRef CitationID="CR43">43</CitationRef>] was used; each of them was called a model profile. Some of these models were very similar to each other; thus if this similarity was beyond the minimum correlation coefficient of 0.7 then these model profiles were grouped under the same cluster (profiles represented with the same color, Fig. <InternalRef RefID="Fig4">4</InternalRef>). This distinction between profiles and clusters applies only to the STEM-specific algorithm. Each square in Figure <InternalRef RefID="Fig4">4</InternalRef> represents a profile and each group of profiles with the same color a cluster (i.e. 50 profiles, 6 clusters). Profiles that had a significant amount of genes (more than expected by chance alone) are colored. Using more pre-computed profiles yielded similar results (data not shown). The pre-computed model profiles were generated using a value of 2 for the maximum unit change parameter (c). Additional tests with c = 1 and c = 3 returned similar results (data not shown). From the 50 model profiles, nine profiles in six clusters were identified as significant. A minimum correlation of 0.7 was used as a threshold to group profiles in the same cluster, where the value of 0.7 was obtained by considering the average distance between the two data replicates. Of the six clusters of profiles, three contained two profiles and three were single profiles. four of the nine significant model profiles had significantly enriched GO categories (based on a hypergeometric test), two of these profiles were in an upregulated cluster (#41 and #42, Fig. <InternalRef RefID="Fig4">4</InternalRef>) and the other two were in a downregulated one (#4 and #0, Fig. <InternalRef RefID="Fig4">4</InternalRef>). We noted that the transcriptome still contains a large number of unannotated genes, which could explain why other profiles were not significantly enriched for GO categories. Table <InternalRef RefID="Tab2">2</InternalRef> describes the functions enriched for the genes in the profiles mentioned above.<Figure ID="Fig4" Float="Yes" Category="Standard"><Caption Language="En"><CaptionNumber>Fig. 4</CaptionNumber><CaptionContent><SimplePara>Expression profiles during cold exposure (from 0 to 9 weeks) ordered by the number of genes assigned. As indicated on the graphic legend at the bottom right, the number on the upper left of each profile is the profile ID. The number in the bottom left indicates the number of genes assigned to the profile during clustering. Profiles with colored background are significant in terms of the number genes assigned to them in comparison to random permutations. Profiles colored with the same shade belong to the same cluster (correlation &gt; 0.7)</SimplePara></CaptionContent></Caption><MediaObject ID="MO4"><ImageObject FileRef="12864_2015_1675_Fig4_HTML.gif" Format="GIF" Color="Color" Type="LinedrawHalftone" Rendition="HTML"/></MediaObject></Figure><Table ID="Tab2" Float="Yes"><Caption Language="En"><CaptionNumber>Table 2</CaptionNumber><CaptionContent><SimplePara>Overrepresented gene sets in the upregulated and downregulated expression time-series clusters </SimplePara></CaptionContent></Caption><tgroup cols="6" align="left"><colspec colnum="1" colname="c1" align="left"/><colspec colnum="2" colname="c2" align="left"/><colspec colnum="3" colname="c3"/><colspec colnum="4" colname="c4"/><colspec colnum="5" colname="c5"/><colspec colnum="6" colname="c6"/><thead><row><entry namest="c1" nameend="c6"><SimplePara>GO enrichment for Cluster 1 upregulated (Profiles 41 and 42)</SimplePara></entry></row><row><entry colname="c1"><SimplePara>Category ID</SimplePara></entry><entry colname="c2"><SimplePara>Category Name</SimplePara></entry><entry colname="c3"><SimplePara>Observed</SimplePara></entry><entry colname="c4"><SimplePara>Expected</SimplePara></entry><entry colname="c5"><SimplePara>Fold</SimplePara></entry><entry colname="c6"><SimplePara>Corrected <Emphasis Type="Italic">p</Emphasis>-value</SimplePara></entry></row></thead><tbody><row><entry colname="c1"><SimplePara>GO:0006270</SimplePara></entry><entry colname="c2"><SimplePara>DNA replication initiation</SimplePara></entry><entry colname="c3"><SimplePara>5</SimplePara></entry><entry colname="c4"><SimplePara>0.1</SimplePara></entry><entry colname="c5"><SimplePara>35.5</SimplePara></entry><entry colname="c6"><SimplePara>&lt;0.001</SimplePara></entry></row><row><entry colname="c1"><SimplePara>GO:0044815</SimplePara></entry><entry colname="c2"><SimplePara>DNA packaging complex</SimplePara></entry><entry colname="c3"><SimplePara>13</SimplePara></entry><entry colname="c4"><SimplePara>0.5</SimplePara></entry><entry colname="c5"><SimplePara>27.5</SimplePara></entry><entry colname="c6"><SimplePara>&lt;0.001</SimplePara></entry></row><row><entry colname="c1"><SimplePara>GO:0000786</SimplePara></entry><entry colname="c2"><SimplePara>nucleosome</SimplePara></entry><entry colname="c3"><SimplePara>11</SimplePara></entry><entry colname="c4"><SimplePara>0.4</SimplePara></entry><entry colname="c5"><SimplePara>26</SimplePara></entry><entry colname="c6"><SimplePara>&lt;0.001</SimplePara></entry></row><row><entry colname="c1"><SimplePara>GO:1990104</SimplePara></entry><entry colname="c2"><SimplePara>DNA bending complex</SimplePara></entry><entry colname="c3"><SimplePara>11</SimplePara></entry><entry colname="c4"><SimplePara>0.4</SimplePara></entry><entry colname="c5"><SimplePara>26</SimplePara></entry><entry colname="c6"><SimplePara>&lt;0.001</SimplePara></entry></row><row><entry colname="c1"><SimplePara>GO:0034728</SimplePara></entry><entry colname="c2"><SimplePara>nucleosome organization</SimplePara></entry><entry colname="c3"><SimplePara>11</SimplePara></entry><entry colname="c4"><SimplePara>0.5</SimplePara></entry><entry colname="c5"><SimplePara>22</SimplePara></entry><entry colname="c6"><SimplePara>&lt;0.001</SimplePara></entry></row><row><entry colname="c1"><SimplePara>GO:0006334</SimplePara></entry><entry colname="c2"><SimplePara>nucleosome assembly</SimplePara></entry><entry colname="c3"><SimplePara>11</SimplePara></entry><entry colname="c4"><SimplePara>0.5</SimplePara></entry><entry colname="c5"><SimplePara>22</SimplePara></entry><entry colname="c6"><SimplePara>&lt;0.001</SimplePara></entry></row><row><entry colname="c1"><SimplePara>GO:0065004</SimplePara></entry><entry colname="c2"><SimplePara>protein-DNA complex assembly</SimplePara></entry><entry colname="c3"><SimplePara>12</SimplePara></entry><entry colname="c4"><SimplePara>0.6</SimplePara></entry><entry colname="c5"><SimplePara>20.8</SimplePara></entry><entry colname="c6"><SimplePara>&lt;0.001</SimplePara></entry></row><row><entry colname="c1"><SimplePara>GO:0071824</SimplePara></entry><entry colname="c2"><SimplePara>protein-DNA complex subunit organization</SimplePara></entry><entry colname="c3"><SimplePara>12</SimplePara></entry><entry colname="c4"><SimplePara>0.6</SimplePara></entry><entry colname="c5"><SimplePara>20.8</SimplePara></entry><entry colname="c6"><SimplePara>&lt;0.001</SimplePara></entry></row><row><entry colname="c1"><SimplePara>GO:0031497</SimplePara></entry><entry colname="c2"><SimplePara>chromatin assembly</SimplePara></entry><entry colname="c3"><SimplePara>12</SimplePara></entry><entry colname="c4"><SimplePara>0.6</SimplePara></entry><entry colname="c5"><SimplePara>20.8</SimplePara></entry><entry colname="c6"><SimplePara>&lt;0.001</SimplePara></entry></row><row><entry colname="c1"><SimplePara>GO:0032993</SimplePara></entry><entry colname="c2"><SimplePara>protein-DNA complex</SimplePara></entry><entry colname="c3"><SimplePara>18</SimplePara></entry><entry colname="c4"><SimplePara>0.9</SimplePara></entry><entry colname="c5"><SimplePara>19.3</SimplePara></entry><entry colname="c6"><SimplePara>&lt;0.001</SimplePara></entry></row><row><entry colname="c1"><SimplePara>GO:0006333</SimplePara></entry><entry colname="c2"><SimplePara>chromatin assembly or disassembly</SimplePara></entry><entry colname="c3"><SimplePara>12</SimplePara></entry><entry colname="c4"><SimplePara>0.6</SimplePara></entry><entry colname="c5"><SimplePara>18.8</SimplePara></entry><entry colname="c6"><SimplePara>&lt;0.001</SimplePara></entry></row><row><entry colname="c1"><SimplePara>GO:0006323</SimplePara></entry><entry colname="c2"><SimplePara>DNA packaging</SimplePara></entry><entry colname="c3"><SimplePara>14</SimplePara></entry><entry colname="c4"><SimplePara>0.8</SimplePara></entry><entry colname="c5"><SimplePara>18.2</SimplePara></entry><entry colname="c6"><SimplePara>&lt;0.001</SimplePara></entry></row><row><entry colname="c1"><SimplePara>GO:0006261</SimplePara></entry><entry colname="c2"><SimplePara>DNA-dependent DNA replication</SimplePara></entry><entry colname="c3"><SimplePara>7</SimplePara></entry><entry colname="c4"><SimplePara>0.4</SimplePara></entry><entry colname="c5"><SimplePara>17.1</SimplePara></entry><entry colname="c6"><SimplePara>&lt;0.001</SimplePara></entry></row><row><entry colname="c1"><SimplePara>GO:0000785</SimplePara></entry><entry colname="c2"><SimplePara>chromatin</SimplePara></entry><entry colname="c3"><SimplePara>11</SimplePara></entry><entry colname="c4"><SimplePara>0.7</SimplePara></entry><entry colname="c5"><SimplePara>16.2</SimplePara></entry><entry colname="c6"><SimplePara>&lt;0.001</SimplePara></entry></row><row><entry colname="c1"><SimplePara>GO:0044427</SimplePara></entry><entry colname="c2"><SimplePara>chromosomal part</SimplePara></entry><entry colname="c3"><SimplePara>22</SimplePara></entry><entry colname="c4"><SimplePara>1.6</SimplePara></entry><entry colname="c5"><SimplePara>13.8</SimplePara></entry><entry colname="c6"><SimplePara>&lt;0.001</SimplePara></entry></row><row><entry colname="c1"><SimplePara>GO:0071103</SimplePara></entry><entry colname="c2"><SimplePara>DNA conformation change</SimplePara></entry><entry colname="c3"><SimplePara>16</SimplePara></entry><entry colname="c4"><SimplePara>1.2</SimplePara></entry><entry colname="c5"><SimplePara>13.6</SimplePara></entry><entry colname="c6"><SimplePara>&lt;0.001</SimplePara></entry></row><row><entry colname="c1"><SimplePara>GO:0000079</SimplePara></entry><entry colname="c2"><SimplePara>regulation of cyclin-dependent protein serine/threonine kinase activity</SimplePara></entry><entry colname="c3"><SimplePara>5</SimplePara></entry><entry colname="c4"><SimplePara>0.4</SimplePara></entry><entry colname="c5"><SimplePara>11.5</SimplePara></entry><entry colname="c6"><SimplePara>0.022</SimplePara></entry></row><row><entry colname="c1"><SimplePara>GO:0071900</SimplePara></entry><entry colname="c2"><SimplePara>regulation of protein serine/threonine kinase activity</SimplePara></entry><entry colname="c3"><SimplePara>5</SimplePara></entry><entry colname="c4"><SimplePara>0.5</SimplePara></entry><entry colname="c5"><SimplePara>10.9</SimplePara></entry><entry colname="c6"><SimplePara>0.03</SimplePara></entry></row><row><entry colname="c1"><SimplePara>GO:0046982</SimplePara></entry><entry colname="c2"><SimplePara>protein heterodimerization activity</SimplePara></entry><entry colname="c3"><SimplePara>9</SimplePara></entry><entry colname="c4"><SimplePara>0.8</SimplePara></entry><entry colname="c5"><SimplePara>10.8</SimplePara></entry><entry colname="c6"><SimplePara>&lt;0.001</SimplePara></entry></row><row><entry colname="c1"><SimplePara>GO:0019901</SimplePara></entry><entry colname="c2"><SimplePara>protein kinase binding</SimplePara></entry><entry colname="c3"><SimplePara>5</SimplePara></entry><entry colname="c4"><SimplePara>0.5</SimplePara></entry><entry colname="c5"><SimplePara>10</SimplePara></entry><entry colname="c6"><SimplePara>0.038</SimplePara></entry></row><row><entry colname="c1"><SimplePara>GO:0019900</SimplePara></entry><entry colname="c2"><SimplePara>kinase binding</SimplePara></entry><entry colname="c3"><SimplePara>5</SimplePara></entry><entry colname="c4"><SimplePara>0.5</SimplePara></entry><entry colname="c5"><SimplePara>10</SimplePara></entry><entry colname="c6"><SimplePara>0.038</SimplePara></entry></row><row><entry colname="c1"><SimplePara>GO:0043549</SimplePara></entry><entry colname="c2"><SimplePara>regulation of kinase activity</SimplePara></entry><entry colname="c3"><SimplePara>5</SimplePara></entry><entry colname="c4"><SimplePara>0.5</SimplePara></entry><entry colname="c5"><SimplePara>9.3</SimplePara></entry><entry colname="c6"><SimplePara>0.05</SimplePara></entry></row><row><entry colname="c1"><SimplePara>GO:0045859</SimplePara></entry><entry colname="c2"><SimplePara>regulation of protein kinase activity</SimplePara></entry><entry colname="c3"><SimplePara>5</SimplePara></entry><entry colname="c4"><SimplePara>0.5</SimplePara></entry><entry colname="c5"><SimplePara>9.3</SimplePara></entry><entry colname="c6"><SimplePara>0.05</SimplePara></entry></row><row><entry colname="c1"><SimplePara>GO:0005694</SimplePara></entry><entry colname="c2"><SimplePara>chromosome</SimplePara></entry><entry colname="c3"><SimplePara>24</SimplePara></entry><entry colname="c4"><SimplePara>2.7</SimplePara></entry><entry colname="c5"><SimplePara>9</SimplePara></entry><entry colname="c6"><SimplePara>&lt;0.001</SimplePara></entry></row><row><entry colname="c1"><SimplePara>GO:0051726</SimplePara></entry><entry colname="c2"><SimplePara>regulation of cell cycle</SimplePara></entry><entry colname="c3"><SimplePara>10</SimplePara></entry><entry colname="c4"><SimplePara>1.1</SimplePara></entry><entry colname="c5"><SimplePara>9</SimplePara></entry><entry colname="c6"><SimplePara>&lt;0.001</SimplePara></entry></row><row><entry colname="c1"><SimplePara>GO:0008017</SimplePara></entry><entry colname="c2"><SimplePara>microtubule binding</SimplePara></entry><entry colname="c3"><SimplePara>6</SimplePara></entry><entry colname="c4"><SimplePara>0.8</SimplePara></entry><entry colname="c5"><SimplePara>7.6</SimplePara></entry><entry colname="c6"><SimplePara>0.042</SimplePara></entry></row><row><entry colname="c1"><SimplePara>GO:0034622</SimplePara></entry><entry colname="c2"><SimplePara>cellular macromolecular complex assembly</SimplePara></entry><entry colname="c3"><SimplePara>16</SimplePara></entry><entry colname="c4"><SimplePara>2.4</SimplePara></entry><entry colname="c5"><SimplePara>6.7</SimplePara></entry><entry colname="c6"><SimplePara>&lt;0.001</SimplePara></entry></row><row><entry colname="c1"><SimplePara>GO:0006461</SimplePara></entry><entry colname="c2"><SimplePara>protein complex assembly</SimplePara></entry><entry colname="c3"><SimplePara>15</SimplePara></entry><entry colname="c4"><SimplePara>2.4</SimplePara></entry><entry colname="c5"><SimplePara>6.3</SimplePara></entry><entry colname="c6"><SimplePara>&lt;0.001</SimplePara></entry></row><row><entry colname="c1"><SimplePara>GO:0070271</SimplePara></entry><entry colname="c2"><SimplePara>protein complex biogenesis</SimplePara></entry><entry colname="c3"><SimplePara>15</SimplePara></entry><entry colname="c4"><SimplePara>2.4</SimplePara></entry><entry colname="c5"><SimplePara>6.3</SimplePara></entry><entry colname="c6"><SimplePara>&lt;0.001</SimplePara></entry></row><row><entry colname="c1"><SimplePara>GO:1903047</SimplePara></entry><entry colname="c2"><SimplePara>mitotic cell cycle process</SimplePara></entry><entry colname="c3"><SimplePara>7</SimplePara></entry><entry colname="c4"><SimplePara>1.1</SimplePara></entry><entry colname="c5"><SimplePara>6.2</SimplePara></entry><entry colname="c6"><SimplePara>0.042</SimplePara></entry></row><row><entry colname="c1"><SimplePara>GO:0006325</SimplePara></entry><entry colname="c2"><SimplePara>chromatin organization</SimplePara></entry><entry colname="c3"><SimplePara>18</SimplePara></entry><entry colname="c4"><SimplePara>3</SimplePara></entry><entry colname="c5"><SimplePara>6.1</SimplePara></entry><entry colname="c6"><SimplePara>&lt;0.001</SimplePara></entry></row><row><entry colname="c1"><SimplePara>GO:0065003</SimplePara></entry><entry colname="c2"><SimplePara>macromolecular complex assembly</SimplePara></entry><entry colname="c3"><SimplePara>16</SimplePara></entry><entry colname="c4"><SimplePara>2.6</SimplePara></entry><entry colname="c5"><SimplePara>6</SimplePara></entry><entry colname="c6"><SimplePara>&lt;0.001</SimplePara></entry></row><row><entry colname="c1"><SimplePara>GO:0007049</SimplePara></entry><entry colname="c2"><SimplePara>cell cycle</SimplePara></entry><entry colname="c3"><SimplePara>21</SimplePara></entry><entry colname="c4"><SimplePara>3.8</SimplePara></entry><entry colname="c5"><SimplePara>5.5</SimplePara></entry><entry colname="c6"><SimplePara>&lt;0.001</SimplePara></entry></row><row><entry colname="c1"><SimplePara>GO:0051276</SimplePara></entry><entry colname="c2"><SimplePara>chromosome organization</SimplePara></entry><entry colname="c3"><SimplePara>21</SimplePara></entry><entry colname="c4"><SimplePara>3.8</SimplePara></entry><entry colname="c5"><SimplePara>5.5</SimplePara></entry><entry colname="c6"><SimplePara>&lt;0.001</SimplePara></entry></row><row><entry colname="c1"><SimplePara>GO:0071822</SimplePara></entry><entry colname="c2"><SimplePara>protein complex subunit organization</SimplePara></entry><entry colname="c3"><SimplePara>15</SimplePara></entry><entry colname="c4"><SimplePara>2.9</SimplePara></entry><entry colname="c5"><SimplePara>5.3</SimplePara></entry><entry colname="c6"><SimplePara>&lt;0.001</SimplePara></entry></row><row><entry colname="c1"><SimplePara>GO:0043933</SimplePara></entry><entry colname="c2"><SimplePara>macromolecular complex subunit organization</SimplePara></entry><entry colname="c3"><SimplePara>16</SimplePara></entry><entry colname="c4"><SimplePara>3.1</SimplePara></entry><entry colname="c5"><SimplePara>5.1</SimplePara></entry><entry colname="c6"><SimplePara>&lt;0.001</SimplePara></entry></row><row><entry colname="c1"><SimplePara>GO:0022402</SimplePara></entry><entry colname="c2"><SimplePara>cell cycle process</SimplePara></entry><entry colname="c3"><SimplePara>14</SimplePara></entry><entry colname="c4"><SimplePara>2.8</SimplePara></entry><entry colname="c5"><SimplePara>5</SimplePara></entry><entry colname="c6"><SimplePara>&lt;0.001</SimplePara></entry></row><row><entry colname="c1"><SimplePara>GO:0006281</SimplePara></entry><entry colname="c2"><SimplePara>DNA repair</SimplePara></entry><entry colname="c3"><SimplePara>13</SimplePara></entry><entry colname="c4"><SimplePara>2.6</SimplePara></entry><entry colname="c5"><SimplePara>4.9</SimplePara></entry><entry colname="c6"><SimplePara>&lt;0.001</SimplePara></entry></row><row><entry colname="c1"><SimplePara>GO:0022607</SimplePara></entry><entry colname="c2"><SimplePara>cellular component assembly</SimplePara></entry><entry colname="c3"><SimplePara>17</SimplePara></entry><entry colname="c4"><SimplePara>3.5</SimplePara></entry><entry colname="c5"><SimplePara>4.8</SimplePara></entry><entry colname="c6"><SimplePara>&lt;0.001</SimplePara></entry></row><row><entry colname="c1"><SimplePara>GO:0005874</SimplePara></entry><entry colname="c2"><SimplePara>microtubule</SimplePara></entry><entry colname="c3"><SimplePara>9</SimplePara></entry><entry colname="c4"><SimplePara>2</SimplePara></entry><entry colname="c5"><SimplePara>4.5</SimplePara></entry><entry colname="c6"><SimplePara>0.048</SimplePara></entry></row><row><entry colname="c1"><SimplePara>GO:0006974</SimplePara></entry><entry colname="c2"><SimplePara>cellular response to DNA damage stimulus</SimplePara></entry><entry colname="c3"><SimplePara>13</SimplePara></entry><entry colname="c4"><SimplePara>2.9</SimplePara></entry><entry colname="c5"><SimplePara>4.4</SimplePara></entry><entry colname="c6"><SimplePara>&lt;0.001</SimplePara></entry></row><row><entry colname="c1"><SimplePara>GO:0051301</SimplePara></entry><entry colname="c2"><SimplePara>cell division</SimplePara></entry><entry colname="c3"><SimplePara>11</SimplePara></entry><entry colname="c4"><SimplePara>2.6</SimplePara></entry><entry colname="c5"><SimplePara>4.2</SimplePara></entry><entry colname="c6"><SimplePara>0.022</SimplePara></entry></row><row><entry colname="c1"><SimplePara>GO:0006260</SimplePara></entry><entry colname="c2"><SimplePara>DNA replication</SimplePara></entry><entry colname="c3"><SimplePara>22</SimplePara></entry><entry colname="c4"><SimplePara>5.8</SimplePara></entry><entry colname="c5"><SimplePara>3.8</SimplePara></entry><entry colname="c6"><SimplePara>&lt;0.001</SimplePara></entry></row><row><entry colname="c1"><SimplePara>GO:0044085</SimplePara></entry><entry colname="c2"><SimplePara>cellular component biogenesis</SimplePara></entry><entry colname="c3"><SimplePara>19</SimplePara></entry><entry colname="c4"><SimplePara>5.8</SimplePara></entry><entry colname="c5"><SimplePara>3.3</SimplePara></entry><entry colname="c6"><SimplePara>&lt;0.001</SimplePara></entry></row><row><entry colname="c1"><SimplePara>GO:0006259</SimplePara></entry><entry colname="c2"><SimplePara>DNA metabolic process</SimplePara></entry><entry colname="c3"><SimplePara>47</SimplePara></entry><entry colname="c4"><SimplePara>15.3</SimplePara></entry><entry colname="c5"><SimplePara>3.1</SimplePara></entry><entry colname="c6"><SimplePara>&lt;0.001</SimplePara></entry></row><row><entry colname="c1"><SimplePara>GO:0006996</SimplePara></entry><entry colname="c2"><SimplePara>organelle organization</SimplePara></entry><entry colname="c3"><SimplePara>27</SimplePara></entry><entry colname="c4"><SimplePara>9.3</SimplePara></entry><entry colname="c5"><SimplePara>2.9</SimplePara></entry><entry colname="c6"><SimplePara>&lt;0.001</SimplePara></entry></row><row><entry colname="c1"><SimplePara>GO:0043228</SimplePara></entry><entry colname="c2"><SimplePara>non-membrane-bounded organelle</SimplePara></entry><entry colname="c3"><SimplePara>41</SimplePara></entry><entry colname="c4"><SimplePara>14.4</SimplePara></entry><entry colname="c5"><SimplePara>2.8</SimplePara></entry><entry colname="c6"><SimplePara>&lt;0.001</SimplePara></entry></row><row><entry colname="c1"><SimplePara>GO:0043232</SimplePara></entry><entry colname="c2"><SimplePara>intracellular non-membrane-bounded organelle</SimplePara></entry><entry colname="c3"><SimplePara>41</SimplePara></entry><entry colname="c4"><SimplePara>14.4</SimplePara></entry><entry colname="c5"><SimplePara>2.8</SimplePara></entry><entry colname="c6"><SimplePara>&lt;0.001</SimplePara></entry></row><row><entry colname="c1"><SimplePara>GO:0043234</SimplePara></entry><entry colname="c2"><SimplePara>protein complex</SimplePara></entry><entry colname="c3"><SimplePara>43</SimplePara></entry><entry colname="c4"><SimplePara>16.5</SimplePara></entry><entry colname="c5"><SimplePara>2.6</SimplePara></entry><entry colname="c6"><SimplePara>&lt;0.001</SimplePara></entry></row><row><entry colname="c1"><SimplePara>GO:0003677</SimplePara></entry><entry colname="c2"><SimplePara>DNA binding</SimplePara></entry><entry colname="c3"><SimplePara>44</SimplePara></entry><entry colname="c4"><SimplePara>18.6</SimplePara></entry><entry colname="c5"><SimplePara>2.4</SimplePara></entry><entry colname="c6"><SimplePara>&lt;0.001</SimplePara></entry></row><row><entry colname="c1"><SimplePara>GO:0016043</SimplePara></entry><entry colname="c2"><SimplePara>cellular component organization</SimplePara></entry><entry colname="c3"><SimplePara>34</SimplePara></entry><entry colname="c4"><SimplePara>14.5</SimplePara></entry><entry colname="c5"><SimplePara>2.3</SimplePara></entry><entry colname="c6"><SimplePara>&lt;0.001</SimplePara></entry></row><row><entry colname="c1"><SimplePara>GO:0071840</SimplePara></entry><entry colname="c2"><SimplePara>cellular component organization or biogenesis</SimplePara></entry><entry colname="c3"><SimplePara>35</SimplePara></entry><entry colname="c4"><SimplePara>16.3</SimplePara></entry><entry colname="c5"><SimplePara>2.2</SimplePara></entry><entry colname="c6"><SimplePara>0.006</SimplePara></entry></row><row><entry colname="c1"><SimplePara>GO:0032991</SimplePara></entry><entry colname="c2"><SimplePara>macromolecular complex</SimplePara></entry><entry colname="c3"><SimplePara>46</SimplePara></entry><entry colname="c4"><SimplePara>22.7</SimplePara></entry><entry colname="c5"><SimplePara>2</SimplePara></entry><entry colname="c6"><SimplePara>&lt;0.001</SimplePara></entry></row><row><entry colname="c1"><SimplePara>GO:0005634</SimplePara></entry><entry colname="c2"><SimplePara>nucleus</SimplePara></entry><entry colname="c3"><SimplePara>71</SimplePara></entry><entry colname="c4"><SimplePara>40.3</SimplePara></entry><entry colname="c5"><SimplePara>1.8</SimplePara></entry><entry colname="c6"><SimplePara>&lt;0.001</SimplePara></entry></row><row><entry colname="c1"><SimplePara>GO:0005488</SimplePara></entry><entry colname="c2"><SimplePara>binding</SimplePara></entry><entry colname="c3"><SimplePara>138</SimplePara></entry><entry colname="c4"><SimplePara>101.6</SimplePara></entry><entry colname="c5"><SimplePara>1.4</SimplePara></entry><entry colname="c6"><SimplePara>0.016</SimplePara></entry></row><row><entry colname="c1"><SimplePara>GO:0044699</SimplePara></entry><entry colname="c2"><SimplePara>single-organism process</SimplePara></entry><entry colname="c3"><SimplePara>107</SimplePara></entry><entry colname="c4"><SimplePara>76.2</SimplePara></entry><entry colname="c5"><SimplePara>1.4</SimplePara></entry><entry colname="c6"><SimplePara>0.044</SimplePara></entry></row><row><entry namest="c1" nameend="c6"><SimplePara>GO enrichment for Cluster 0 downregulated (Profiles 0 and 4)</SimplePara></entry></row><row><entry colname="c1"><SimplePara>Category ID</SimplePara></entry><entry colname="c2"><SimplePara>Category Name</SimplePara></entry><entry colname="c3"><SimplePara>Observed</SimplePara></entry><entry colname="c4"><SimplePara>Expected</SimplePara></entry><entry colname="c5"><SimplePara>Fold</SimplePara></entry><entry colname="c6"><SimplePara>Corrected <Emphasis Type="Italic">p</Emphasis>-value</SimplePara></entry></row><row><entry colname="c1"><SimplePara>GO:0006278</SimplePara></entry><entry colname="c2"><SimplePara>RNA-dependent DNA replication</SimplePara></entry><entry colname="c3"><SimplePara>20</SimplePara></entry><entry colname="c4"><SimplePara>5.5</SimplePara></entry><entry colname="c5"><SimplePara>3.7</SimplePara></entry><entry colname="c6"><SimplePara>0.002</SimplePara></entry></row><row><entry colname="c1"><SimplePara>GO:0003964</SimplePara></entry><entry colname="c2"><SimplePara>RNA-directed DNA polymerase activity</SimplePara></entry><entry colname="c3"><SimplePara>15</SimplePara></entry><entry colname="c4"><SimplePara>4.4</SimplePara></entry><entry colname="c5"><SimplePara>3.4</SimplePara></entry><entry colname="c6"><SimplePara>0.03</SimplePara></entry></row><row><entry colname="c1"><SimplePara>GO:0015074</SimplePara></entry><entry colname="c2"><SimplePara>DNA integration</SimplePara></entry><entry colname="c3"><SimplePara>24</SimplePara></entry><entry colname="c4"><SimplePara>9.4</SimplePara></entry><entry colname="c5"><SimplePara>2.5</SimplePara></entry><entry colname="c6"><SimplePara>0.028</SimplePara></entry></row></tbody></tgroup><tfooter><SimplePara>Genes are categorized in sets according to their Gene Ontology. Column “Observed” is the number of genes from each category or set assigned to the cluster. ”Expected” is the number of genes that was calculated in the permutation simulation based on the total size of each category and the uniqueness of the profile. The results are order according to the Fold change. Only significant results are shown (Bonferroni corrected <Emphasis Type="Italic">p</Emphasis>-value &lt; 0.05)</SimplePara></tfooter></Table></Para><Para ID="Par35">While other profiles (like the #38, Figure <InternalRef RefID="Fig4">4</InternalRef>) showed patterns of expression matching our expectations of vernalization as a gradual cumulative process, the number of genes assigned to them in our clustering algorithm was not significant (a random pattern could have similar numbers of genes assigned just by chance) and was therefore not further explored at this stage.</Para><Para ID="Par36">In profile #41 (Figure <InternalRef RefID="Fig4">4</InternalRef>), most of the significantly enriched GO terms (corrected <Emphasis Type="Italic">p</Emphasis>-val &lt; 0.05) (significant and upregulated, see Fig. <InternalRef RefID="Fig4">4</InternalRef>) were related to epigenetic processes and chromatin remodeling (Table <InternalRef RefID="Tab2">2</InternalRef>). From these profiles, the expression of several genes was validated by qPCR. In general, there were good correlations between the results obtained by RNA-seq and qPCR (Additional file <InternalRef RefID="MOESM1">1</InternalRef>: Figure S1).</Para></Section2><Section2 ID="Sec17"><Heading>Annotation statistics and functional enrichment</Heading><Para ID="Par37">From the final 121,572 transcripts, a total of 82,219 ORFs were inferred (of which 67,658 ORFs had an annotation). These ORFs correspond to 15,414 genes, which were annotated with up to 3,657 GO terms.</Para><Para ID="Par38">An inherent problem of using GO annotations to define gene sets, is the strongly unbalanced sizes of the resulting groups (some GO terms apply to thousands of genes, while other, more specific functions, are represented by fewer than 10 genes). This disparity is inconvenient for sound statistical analysis (see <InternalRef RefID="Sec11">gene set analysis</InternalRef>).</Para><Para ID="Par39">In order to further facilitate the description of the functions in the transcriptome and decrease the effect of expression heterogeneity in the smaller sets, we translated the previous GO annotations into GO slim plant ontologies. GO slims are cut-down versions of the GO ontologies containing a subset of the terms in the whole GO. They give a broad overview of the ontology content without the detail of the specific fine grained terms. This turns out particularly useful as a summary of the results of GO annotation.</Para><Para ID="Par40">Instead of creating a custom GO slim vocabulary or a generic “all-species” one, we used an intermediate approach: a standard GO slim plant vocabulary developed by The <Emphasis Type="Italic">Arabidopsis</Emphasis> Information Resource (TAIR) [<CitationRef CitationID="CR54">54</CitationRef>] in order to facilitate comparisons with other plant species in future studies. With this new ontology, the number of functions was summarized in 94 annotations (Additional file <InternalRef RefID="MOESM2">2</InternalRef>: Figure S2), which could be further tested for overrepresentation using gene set analysis.</Para></Section2><Section2 ID="Sec18"><Heading>Gene set analysis</Heading><Para ID="Par41">Gene set enrichment analysis is a way of abstracting the differential expression analysis from the level of gene expression profiles into a pathway or functional level. It provides a reduction dimensionality of the sample (testing a few hundred gene sets, rather than many thousand individual genes), as well as greater biological interpretability.</Para><Para ID="Par42">Specifically, with GSVA (Gene Set Variation Analysis) [<CitationRef CitationID="CR53">53</CitationRef>] we calculated sample-wise gene set enrichment scores as a function of genes inside and outside the gene set, analogously to a competitive gene set test (see <InternalRef RefID="Sec2">Methods</InternalRef>). Moreover, we estimated the variation of gene set enrichment over the samples independently of any class label. Conceptually, this is equivalent to a change in coordinate systems for gene expression data, from genes to gene sets.</Para><Para ID="Par43">Our first enrichment analysis (see <InternalRef RefID="Sec16">Clustering and time-series analysis results above</InternalRef>) was done for each of the time-course clusters using the complete GO annotation, and only 2 clusters (those with profiles 41/42 and with profiles 4/0) had functions significantly overrepresented on them and are therefore shown in detail in Table <InternalRef RefID="Tab2">2</InternalRef>. Other clusters might simply not provide enough power for the hypergeometric enrichment test to detect any effect due to the smaller number of genes included or to the small number of genes annotated with each term.</Para><Para ID="Par44">This period between a non-vernalized and vernalized state, which is critical for the plant’s ability to flower in view of its obligatory requirement for cold, was characterized by major changes in gene expression (Fig. <InternalRef RefID="Fig3">3</InternalRef>), which therefore might be related, among other processes, to the flowering mechanism.</Para><Para ID="Par45">In contrast to the time-series approach, where we used the fine-grained GO annotation of 3657 sets (and therefore, fewer genes in each set), Figure <InternalRef RefID="Fig5">5</InternalRef> and Figure <InternalRef RefID="Fig6">6</InternalRef> represent the results of functional enrichment using a different approach, where the compared groups correspond to different time points rather than different clusters. This was done using gene sets defined by the GO slim plant annotation, a more general classification that resulted in less sets (94) with higher number of genes in each one. Most of the gene sets with significant changes in expression were detected during the first 2 weeks of vernalization. Figure <InternalRef RefID="Fig7">7</InternalRef> summarizes the number of up and downregulated sets for each pairwise comparison, both for GO slim and transposable elements.<Figure ID="Fig5" Float="Yes" Category="Standard"><Caption Language="En"><CaptionNumber>Fig. 5</CaptionNumber><CaptionContent><SimplePara>Comparisons of differentially expressed functions between non-vernalized bulbs and bulbs vernalized for 2, 5 or 7 weeks. The ID and description of the GO are presented in the y axis. Comparisons between treatments: 0-2 (blue), 0-5 (orange), 0-7 (gray) are presented in the x axis. Comparison 0-9 was also made but not shown because no significant results were obtained. All the significant results for GO sets correspond to upregulated functions (none of them was found to be downregulated)</SimplePara></CaptionContent></Caption><MediaObject ID="MO5"><ImageObject FileRef="12864_2015_1675_Fig5_HTML.gif" Format="GIF" Color="Color" Type="LinedrawHalftone" Rendition="HTML"/></MediaObject></Figure><Figure ID="Fig6" Float="Yes" Category="Standard"><Caption Language="En"><CaptionNumber>Fig. 6</CaptionNumber><CaptionContent><SimplePara>Comparisons of differentially expressed transposable elements (TEs) between non-vernalized bulbs and bulbs vernalized for 2, 5, 7 or 9 weeks. The ID and description of the TE annotations are presented in the y axis. Comparisons between treatments: 0-2 (blue), 0-5 (orange), 0-7 (gray), 0-9 (yellow) are presented in the x axis. All the significant results for TE sets correspond to downregulated functions (none of them was found to be upregulated)</SimplePara></CaptionContent></Caption><MediaObject ID="MO6"><ImageObject FileRef="12864_2015_1675_Fig6_HTML.gif" Format="GIF" Color="Color" Type="LinedrawHalftone" Rendition="HTML"/></MediaObject></Figure><Figure ID="Fig7" Float="Yes" Category="Standard"><Caption Language="En"><CaptionNumber>Fig. 7</CaptionNumber><CaptionContent><SimplePara>Number of GO and TE gene sets differentially expressed. Blue bars represent gene sets defined by their Gene Ontology (GO) while orange bars denote sets of genes annotated as Transposable Elements (TE). The y-axis indicates, for each of the comparisons, how many gene sets are upregulated (positive values) and downregulated (negative values)</SimplePara></CaptionContent></Caption><MediaObject ID="MO7"><ImageObject FileRef="12864_2015_1675_Fig7_HTML.gif" Format="GIF" Color="Color" Type="LinedrawHalftone" Rendition="HTML"/></MediaObject></Figure></Para></Section2><Section2 ID="Sec19"><Heading>Ortholog vernalization genes finding</Heading><Para ID="Par46">Two approaches were subsequently followed to identify putative orthologues as described in the Methods section. After screening theses sequences we identified 12 potential candidate genes with high sequence similarity to known genes in other species known to be involved in the vernalization pathway. Alignments of the lily potential candidates with genes from other species are presented in Additional file <InternalRef RefID="MOESM3">3</InternalRef>: Figure S3. Some of them are key players in this biological process including <Emphasis Type="Italic">VIN3</Emphasis>, <Emphasis Type="Italic">SOC1</Emphasis>, <Emphasis Type="Italic">VRN2</Emphasis> and <Emphasis Type="Italic">FT</Emphasis> from <Emphasis Type="Italic">Arabidopsis</Emphasis> and others, such as <Emphasis Type="Italic">VRN A1</Emphasis> /<Emphasis Type="Italic">VRN1</Emphasis> from wheat and barley respectively. Table <InternalRef RefID="Tab3">3</InternalRef> shows the known genes from other species and their comparison with the identified putative ortholog in lily.<Table ID="Tab3" Float="Yes"><Caption Language="En"><CaptionNumber>Table 3</CaptionNumber><CaptionContent><SimplePara>Lily putative orthologues of vernalization-related genes and their expression in bulb meristems during cold exposure. Gene expression during cold exposure is schematically represented based on the log-fold change from week 0 to 9 at 4 °C</SimplePara></CaptionContent></Caption><MediaObject ID="MO8"><ImageObject FileRef="12864_2015_1675_Figa_HTML.gif" Format="GIF" Color="Color" Type="LinedrawHalftone" Rendition="HTML"/></MediaObject><tfooter><SimplePara><Superscript>a</Superscript>Expression of at least one point during cold exposure was significantly different (<Emphasis Type="Italic">p</Emphasis>-adj &lt; 0.05) than the control (0 W)</SimplePara></tfooter></Table></Para></Section2></Section1><Section1 Type="Discussion" ID="Sec20"><Heading>Discussion</Heading><Section2 ID="Sec21"><Heading>Importance of the assembled transcriptome as reference for further research</Heading><Para ID="Par47">In bulbous species, large genome sizes (36 Gbp for lily) make full genome sequencing expensive and error-prone [<CitationRef CitationID="CR30">30</CitationRef>]. Transcriptome sequencing provides a proxy for high throughput comparisons of the exomes of crops with large genomes. In this way, ESTs of lily and tulip cultivars have been assembled using 454 pyro-sequencing, essentially for marker development [<CitationRef CitationID="CR31">31</CitationRef>]. The transcriptome produced in this study provides additional molecular data for lily and a reliable quantitative profile of genes differentially expressed during cold exposure, enabling the molecular analysis of the vernalization response at a global scale.</Para><Para ID="Par48">While the physiological response of the plant to cold exposure has been well characterized in the literature [<CitationRef CitationID="CR3">3</CitationRef>, <CitationRef CitationID="CR5">5</CitationRef>–<CitationRef CitationID="CR10">10</CitationRef>, <CitationRef CitationID="CR58">58</CitationRef>] and by our own lab on this specific cultivar [<CitationRef CitationID="CR11">11</CitationRef>], the transcriptome analysis provides deeper insights into the molecular regulation of this vernalization response in a major flowering species. It will also enable the isolation of genes regulating flowering, which could be used to reduce vernalization requirements and to develop molecular markers for optimal bulb cold treatment, aiming at year-round production, high flower yield and quality, and reduced economic and environmental costs. In addition, it can serve to address fundamental questions regarding the conservation of the vernalization response among higher plants.</Para></Section2><Section2 ID="Sec22"><Heading>The emergence of systemic approaches for researching vernalization</Heading><Para ID="Par49">From the methodological point of view, there is notable interest in importing the knowledge of vernalization acquired in model-species like <Emphasis Type="Italic">Arabidopsis</Emphasis> and wheat into other commercially relevant crops. This can be done using a singular, targeted approach -from genes to systems, or a more comprehensive, integrative approach -from systems to genes [<CitationRef CitationID="CR59">59</CitationRef>].</Para><Para ID="Par50">In our approach to tackle the vernalization process in <Emphasis Type="Italic">Lilium</Emphasis>, we have focused in the latter: the functional genomics of vernalization. To our knowledge, this is the first time in which vernalization of a bulb species is studied as a true dynamic process (including several time points), with a comprehensive level for comparative genomics (sequencing of more than 500 million read pairs yielding 121,572 isoforms) and a realistic model of expression variation (using biological replicates). With the assembly of a comprehensive de-novo transcriptome we provide the ground to develop and test hypotheses related to the dynamics of vernalization in a poorly studied, yet economically important group of plants.</Para><Para ID="Par51">During the annotation we identified novel isoforms for many potential orthologues of vernalization genes. A previous study measured expression of Asiatic lily bulbs before and after vernalization (27 days at 4 °C) using RNA-seq [<CitationRef CitationID="CR33">33</CitationRef>]. Both studies show that vernalization induces many cellular, biological and metabolic changes and similar genes, such as the <Emphasis Type="Italic">SOC1</Emphasis> homologue, are found upregulated after cold treatment in the bulb meristem hinting that this gene, known to be involved in flowering, might play a role in the vernalization pathway.</Para><Para ID="Par52">A recent report by Huang <Emphasis Type="Italic">et al</Emphasis>., [<CitationRef CitationID="CR33">33</CitationRef>] attempted to understand the process of vernalization using what they refer to as “dynamic transcriptomes”. Their expression study involved a comparison between two samples taken before and after vernalization takes place but not during the vernalization process itself. Moreover, that comparison was done without considering biological variation in the expression. The approach followed in our research was to monitor the changes in expression throughout the whole process of vernalization. It is important to mention that the need of biological replication (sequencing different cDNA libraries extracted from different individuals) for assessing the effect of a given treatment in gene expression is critical and has been addressed before [<CitationRef CitationID="CR60">60</CitationRef>]. The lack of this biological replication might be an explanation for the striking number of 68116 genes “differentially expressed” [<CitationRef CitationID="CR33">33</CitationRef>] found in the previously mentioned report by Huang <Emphasis Type="Italic">et al</Emphasis>., [<CitationRef CitationID="CR33">33</CitationRef>].</Para><Para ID="Par53">By using multiple time-points and biological replication in our research, we can say that the present work is the first dynamic study of the effect of vernalization in gene expression of lily bulbs.</Para><Para ID="Par54">The differential expression analysis for multiple time points during cold exposure allowed us to point at all the individual genes affected by vernalization at each stage. This information is critical for prioritization of downstream analysis and validation. On the other hand, gene set analysis allowed us to gain insight into the functions being influenced during vernalization and also the global effect that it has over the transcribed fraction of the transposable elements in the genome. Gene set analysis provides a scalable way to look at the changes that take place during vernalization at a high level.</Para><Para ID="Par55">The clustering performed for the time-series profiles also shows a general view on the number of genes that are up and downregulated, their functions and the patterns across time. None of these questions could be addressed adequately using an approach focused solely on individual genes. Additionally, unlike microarray studies, the use of high throughput sequencing technologies gave us margin to discover and measure new isoforms that would otherwise be unaccounted in the probes of array platforms.</Para></Section2><Section2 ID="Sec23"><Heading>Functional enrichment during cold exposure</Heading><Para ID="Par56">The difference in the number of enriched functions that were upregulated versus downregulated by cold was strikingly high (see <InternalRef RefID="Sec11">results of gene set analysis</InternalRef>). In agreement with experiments in wheat and <Emphasis Type="Italic">Arabidopsis</Emphasis>, which had previously shown that vernalization is an epigenetic phenomenon [<CitationRef CitationID="CR61">61</CitationRef>], Table <InternalRef RefID="Tab2">2</InternalRef> illustrates empirically that the clusters found during bulb vernalization are consistent with theoretical expectations: the vast majority of enriched genes were annotated to functions related to chromatin and chromosome modifications and to functions related to cell division. Indeed the “memory of the cold” in the vernalization process is closely linked with cell division [<CitationRef CitationID="CR62">62</CitationRef>]. Moreover, cell division is a pre-requisite for the integration and the maintenance of the vernalization signal [<CitationRef CitationID="CR63">63</CitationRef>, <CitationRef CitationID="CR64">64</CitationRef>]. Therefore, upregulation of cell division-related genes during <Emphasis Type="Italic">Lilium</Emphasis> bulb vernalization is to be expected and is observed here.</Para><Para ID="Par57">Chromatin remodeling is an important regulatory mechanism of gene expression, well conserved among eukaryotes [<CitationRef CitationID="CR65">65</CitationRef>]. The series of epigenetic events taking place during cold accumulation by the plant seem to be a common mechanism in flowering plants responding to vernalization [<CitationRef CitationID="CR66">66</CitationRef>]. Indeed, chromatin modifications are tightly associated with the vernalization pathway in the context of the epigenetic repression of floral inhibitors. In the case of <Emphasis Type="Italic">Arabidopsis</Emphasis>, repression of the major floral repressor <Emphasis Type="Italic">FLC</Emphasis> by vernalization shows a pattern of epigenetic silencing comprising downregulation during cold exposure and continuation of silencing during the warm period following cold [<CitationRef CitationID="CR61">61</CitationRef>]. This mechanism involves the action of chromatin-remodeling complexes, which are responsible for histone methylation at the <Emphasis Type="Italic">FLC</Emphasis> locus [<CitationRef CitationID="CR22">22</CitationRef>]. In cereals, the vernalization response also involves epigenetic regulation. However, this regulation is not targeted to a floral repressor, but rather to the flowering enhancer <Emphasis Type="Italic">VRN1</Emphasis>, whose expression is silenced by histone methylations before cold exposure [<CitationRef CitationID="CR67">67</CitationRef>, <CitationRef CitationID="CR68">68</CitationRef>]. In view of the conservation of cold-related epigenetic regulation of flowering among such distant species as <Emphasis Type="Italic">Arabidopsis</Emphasis> and cereals, it is probable that such a regulation exists in <Emphasis Type="Italic">Lilium</Emphasis> as well. The enrichment of chromatin related functions observed in the lily transcriptome during cold exposure could also be related to the silencing of transposable elements [<CitationRef CitationID="CR65">65</CitationRef>], whose expression decreased during cold exposure, as shown in the gene set analysis. Chromatin-related gene enrichment could also be attributed to the plant’s reponse to cold as an abiotic stress, as was observed for the ATP-dependent chromatin remodeling factors Snf2, in rice [<CitationRef CitationID="CR69">69</CitationRef>].</Para></Section2><Section2 ID="Sec24"><Heading>Ortholog and candidate vernalization genes</Heading><Para ID="Par58">One of our goals was to identify candidate genes that play a role in lily vernalization. Based on their expression profile and/or sequence similarity to proteins involved in vernalization in other species, we identified 12 genes. These genes were classified then into enhancers or repressors (expected to be upregulated and downregulated respectively after cold induction) based on their reported function in other species. The expression profile of some of the candidate genes in lily did not match the expression reported in other species, suggesting that they may have a different role in the pathway. These results are similar to findings in beet, in which two paralogs of the <Emphasis Type="Italic">FT</Emphasis> gene (in <Emphasis Type="Italic">Arabidopsis</Emphasis>) have antagonistic functions. <Emphasis Type="Italic">BvFT2</Emphasis> is functionally conserved with <Emphasis Type="Italic">FT</Emphasis> but <Emphasis Type="Italic">BvFT1</Emphasis> represses flowering and its downregulation is essential for vernalization response in this species [<CitationRef CitationID="CR13">13</CitationRef>]. In addition these data strongly suggests that, while the general mechanism of vernalization is relatively conserved among these distant species (a floral repressor is downregulated), the genes that mediate this process are not homologs and some of these components have resulted from convergent evolution [<CitationRef CitationID="CR10">10</CitationRef>–<CitationRef CitationID="CR16">16</CitationRef>]. For example, in wheat, although <Emphasis Type="Italic">VRN2</Emphasis> is considered to have the same function as <Emphasis Type="Italic">FLC</Emphasis> as a floral repressor, it is evolutionarily unrelated, and so far there are not known orthologues of <Emphasis Type="Italic">FLC</Emphasis> in monocots [<CitationRef CitationID="CR15">15</CitationRef>]. New functions for known genes are also hypothesized and will be subsequently validated.</Para><Para ID="Par59">In the differential expression analysis a relatively high number of genes were found to have significant changes during cold induction, which may only hint that these genes are candidates of regulators of vernalization in lily. Thus, a more thorough analysis of these data is needed. Additional experiments, including expression analysis of these and other genes in meristems, scales and leaves of lily plants grown under different environmental conditions are currently being performed, in order to further investigate the involvement of the genes in the vernalization pathway and in plant development. Furthermore, functional analysis of the selected candidate genes in lily and in <Emphasis Type="Italic">Arabidopsis</Emphasis>, also under way, will provide more information on how and when they are involved in the vernalization response. This will serve as a starting point to elucidate the vernalization pathway in this species and to have a detailed understanding of the molecular changes occurring in the bulb under cold induction.</Para><Para ID="Par60">Overall, this study constitutes an important contribution to our current understanding of the molecular regulation and evolution of the vernalization response and can serve as a basis for similar research in other flowering bulbs.</Para></Section2><Section2 ID="Sec25"><Heading>Data availability</Heading><Para ID="Par61">Sequence data are available in the ArrayExpress database (<ExternalRef><RefSource>www.ebi.ac.uk/arrayexpress</RefSource><RefTarget TargetType="URL" Address="http://www.ebi.ac.uk/arrayexpress"/></ExternalRef>) under accession number E-MTAB-2825. Parameters used for bioinformatics analyses are provided as Supplementary Information.</Para></Section2></Section1></Body><BodyRef FileRef="12864_2015_1675_OnlinePDF.pdf" TargetType="OnlinePDF"/><ArticleBackmatter><ArticleNote Type="Misc"><Heading>Competing interests</Heading><SimplePara>The authors declare that they have no competing interests</SimplePara></ArticleNote><ArticleNote Type="Misc"><Heading>Authors’ contributions</Heading><SimplePara>CVM performed the bioinformatic and the statistical analyses of the transcriptome and wrote the manuscript, FFNdCG performed the selection of candidate genes related to vernalization and contributed to the writing of the manuscript, JdH was involved in the bioinformatic analyses and critical review of the manuscript, KH performed RNA extraction and cDNA preparation and contributed to the writing, PP was involved in the conception and realization of the study and critical review of the manuscript, MLBH grew the plants, dissected the meristems and was involved in data analysis, MZ conceived and designed the study, was involved in candidate genes selection and wrote the manuscript. All authors read and approved the manuscript.</SimplePara></ArticleNote><Acknowledgments><Heading>Acknowledgements</Heading><SimplePara>The authors thank Noam Rubin, Shani Sa’don-Shitrit and Iftach Mazor for performing the qPCR analyses. The study was funded by the Marie Curie Actions—Industry-Academia Partnerships and Pathways (IAPP) (Project number 286175).</SimplePara></Acknowledgments><Appendix ID="App1" OutputMedium="Online"><Section1 ID="Sec26"><Heading>Additional files</Heading><Para ID="Par62"><MediaObject ID="MOESM1"><DataObject FileRef="12864_2015_1675_MOESM1_ESM.pdf"><Caption Language="En"><CaptionNumber>Additional file 1: Figure S1.</CaptionNumber><CaptionContent><SimplePara>Validation of RNAseq gene expression by quantitative polymerase chain reaction (qPCR).</SimplePara></CaptionContent></Caption></DataObject></MediaObject><MediaObject ID="MOESM2"><DataObject FileRef="12864_2015_1675_MOESM2_ESM.pptx"><Caption Language="En"><CaptionNumber>Additional file 2: Figure S2.</CaptionNumber><CaptionContent><SimplePara>Visual representation of main GO slim.</SimplePara></CaptionContent></Caption></DataObject></MediaObject><MediaObject ID="MOESM3"><DataObject FileRef="12864_2015_1675_MOESM3_ESM.pdf"><Caption Language="En"><CaptionNumber>Additional file 3: Figure S3.</CaptionNumber><CaptionContent><SimplePara>Protein sequence alignments between selected candidate genes and their putative orthologues in other species.</SimplePara></CaptionContent></Caption></DataObject></MediaObject><MediaObject ID="MOESM4"><DataObject FileRef="12864_2015_1675_MOESM4_ESM.pdf"><Caption Language="En"><CaptionNumber>Additional file 4:</CaptionNumber><CaptionContent><SimplePara><Emphasis Type="Bold">Parameters used for bioinformatic analyses.</Emphasis> Supplemental information on performed bioinformatics analyses.</SimplePara></CaptionContent></Caption></DataObject></MediaObject></Para></Section1></Appendix><Bibliography ID="Bib1"><Heading>References</Heading><Citation ID="CR1"><CitationNumber>1.</CitationNumber><BibChapter><BibAuthorName><Initials>A</Initials><FamilyName>Grassotti</FamilyName></BibAuthorName><BibAuthorName><Initials>F</Initials><FamilyName>Gimelli</FamilyName></BibAuthorName><Year>2011</Year><ChapterTitle Language="En">Bulb and Cut Flower Production in the Genus <Emphasis Type="Italic">Lilium</Emphasis>: Current Status and the Future</ChapterTitle><BibEditorName><Initials>A</Initials><FamilyName>Grassotti</FamilyName></BibEditorName><BibEditorName><Initials>G</Initials><FamilyName>Burchi</FamilyName></BibEditorName><Eds/><BookTitle>II International Symposium on the Genus Lilium</BookTitle><NumberInSeries>900</NumberInSeries><FirstPage>21</FirstPage><LastPage>35</LastPage></BibChapter><BibUnstructured>Grassotti A, Gimelli F. Bulb and Cut Flower Production in the Genus <Emphasis Type="Italic">Lilium</Emphasis>: Current Status and the Future. In: Grassotti A, Burchi G, editors. II International Symposium on the Genus Lilium, vol. 900. 2011. p. 21–35.</BibUnstructured></Citation><Citation ID="CR2"><CitationNumber>2.</CitationNumber><BibChapter><BibAuthorName><Initials>R</Initials><FamilyName>Kamenetsky</FamilyName></BibAuthorName><BibAuthorName><Initials>M</Initials><FamilyName>Zaccai</FamilyName></BibAuthorName><BibAuthorName><Initials>M</Initials><FamilyName>Flaishman</FamilyName></BibAuthorName><Year>2012</Year><ChapterTitle Language="En">Florogenesis</ChapterTitle><BibInstitutionalEditorName>Kamenetsky RaO, Hiroshi</BibInstitutionalEditorName><Eds/><BookTitle>Ornamental Geophytes: From Basic Science to Sustainable Production</BookTitle><PublisherName>CRC Press Taylor and Francis Group</PublisherName><PublisherLocation>Boca Raton, FL</PublisherLocation><FirstPage>197</FirstPage><LastPage>232</LastPage></BibChapter><BibUnstructured>Kamenetsky R, Zaccai M, Flaishman M. Florogenesis. In: Kamenetsky RaO, Hiroshi, editor. Ornamental Geophytes: From Basic Science to Sustainable Production. Boca Raton, FL: CRC Press Taylor and Francis Group; 2012. p. 197–232.</BibUnstructured></Citation><Citation ID="CR3"><CitationNumber>3.</CitationNumber><BibChapter><BibAuthorName><Initials>WB</Initials><FamilyName>Miller</FamilyName></BibAuthorName><Year>1993</Year><ChapterTitle Language="En"><Emphasis Type="Italic">Lilium longiflorum</Emphasis></ChapterTitle><BibInstitutionalEditorName>Nard DHaL</BibInstitutionalEditorName><Eds/><BookTitle>The Physiology of Flower Bulbs</BookTitle><PublisherName>Elsevier</PublisherName><PublisherLocation>Amsterdam, London, New York, Tokyo</PublisherLocation><FirstPage>391</FirstPage><LastPage>422</LastPage></BibChapter><BibUnstructured>Miller WB. <Emphasis Type="Italic">Lilium longiflorum</Emphasis>. In: Nard DHaL, editor. The Physiology of Flower Bulbs. Amsterdam, London, New York, Tokyo: Elsevier; 1993. p. 391–422.</BibUnstructured></Citation><Citation ID="CR4"><CitationNumber>4.</CitationNumber><BibArticle><BibAuthorName><Initials>DC</Initials><FamilyName>Zlesak</FamilyName></BibAuthorName><BibAuthorName><Initials>NO</Initials><FamilyName>Anderson</FamilyName></BibAuthorName><Year>2009</Year><ArticleTitle Language="En">Inheritance of non-obligate vernalization requirement for flowering in <Emphasis Type="Italic">Lilium formosanum</Emphasis> Wallace</ArticleTitle><JournalTitle>Isr J Plant Sci</JournalTitle><VolumeID>57</VolumeID><IssueID>4</IssueID><FirstPage>315</FirstPage><LastPage>327</LastPage></BibArticle><BibUnstructured>Zlesak DC, Anderson NO. Inheritance of non-obligate vernalization requirement for flowering in <Emphasis Type="Italic">Lilium formosanum</Emphasis> Wallace. Isr J Plant Sci. 2009;57(4):315–27.</BibUnstructured></Citation><Citation ID="CR5"><CitationNumber>5.</CitationNumber><BibArticle><BibAuthorName><Initials>SM</Initials><FamilyName>Roh</FamilyName></BibAuthorName><BibAuthorName><Initials>HF</Initials><FamilyName>Willkins</FamilyName></BibAuthorName><Year>1977</Year><ArticleTitle Language="En">Temperature and photoperiod effect on flower numbers in <Emphasis Type="Italic">Lilium longiflorum</Emphasis> Thunb</ArticleTitle><JournalTitle>J Amer Soc Hort Sci</JournalTitle><VolumeID>102</VolumeID><IssueID>3</IssueID><FirstPage>235</FirstPage><LastPage>242</LastPage></BibArticle><BibUnstructured>Roh SM, Willkins HF. Temperature and photoperiod effect on flower numbers in <Emphasis Type="Italic">Lilium longiflorum</Emphasis> Thunb. J Amer Soc Hort Sci. 1977;102(3):235–42.</BibUnstructured></Citation><Citation ID="CR6"><CitationNumber>6.</CitationNumber><BibArticle><BibAuthorName><Initials>JM</Initials><FamilyName>Dole</FamilyName></BibAuthorName><BibAuthorName><Initials>HF</Initials><FamilyName>Wilkins</FamilyName></BibAuthorName><Year>1994</Year><ArticleTitle Language="En">Interaction of bulb vernalization and shoot photoperiod on “Nellie White” Easter lily</ArticleTitle><JournalTitle>Hortscience</JournalTitle><VolumeID>29</VolumeID><IssueID>3</IssueID><FirstPage>143</FirstPage><LastPage>145</LastPage></BibArticle><BibUnstructured>Dole JM, Wilkins HF. Interaction of bulb vernalization and shoot photoperiod on “Nellie White” Easter lily. Hortscience. 1994;29(3):143–5.</BibUnstructured></Citation><Citation ID="CR7"><CitationNumber>7.</CitationNumber><BibBook><BibAuthorName><Initials>JM</Initials><FamilyName>Dole</FamilyName></BibAuthorName><BibAuthorName><Initials>HF</Initials><FamilyName>Wilkins</FamilyName></BibAuthorName><Year>1999</Year><BookTitle><Emphasis Type="Italic">Lilium</Emphasis>, Easter</BookTitle></BibBook><BibUnstructured>Dole JM, Wilkins HF. <Emphasis Type="Italic">Lilium</Emphasis>, Easter. 1999.</BibUnstructured></Citation><Citation ID="CR8"><CitationNumber>8.</CitationNumber><BibArticle><BibAuthorName><Initials>EJ</Initials><FamilyName>Holcomb</FamilyName></BibAuthorName><BibAuthorName><Initials>R</Initials><FamilyName>Berghage</FamilyName></BibAuthorName><Year>2001</Year><ArticleTitle Language="En">Photoperiod, chilling, and light quality during daylight extension affect growth and flowering of tissue-cultured easter lily plants</ArticleTitle><JournalTitle>Hortscience</JournalTitle><VolumeID>36</VolumeID><IssueID>1</IssueID><FirstPage>53</FirstPage><LastPage>55</LastPage></BibArticle><BibUnstructured>Holcomb EJ, Berghage R. Photoperiod, chilling, and light quality during daylight extension affect growth and flowering of tissue-cultured easter lily plants. Hortscience. 2001;36(1):53–5.</BibUnstructured></Citation><Citation ID="CR9"><CitationNumber>9.</CitationNumber><BibArticle><BibAuthorName><Initials>SM</Initials><FamilyName>Roh</FamilyName></BibAuthorName><BibAuthorName><Initials>HF</Initials><FamilyName>Willkins</FamilyName></BibAuthorName><Year>1977</Year><ArticleTitle Language="En">The effects of bulb vernalization and shoot photoperiod treatments on growth and flowering in <Emphasis Type="Italic">Lilium longiflorum</Emphasis> Thunb. Cv. Nellie White</ArticleTitle><JournalTitle>J Amer Soc Hort Sci</JournalTitle><VolumeID>102</VolumeID><IssueID>3</IssueID><FirstPage>229</FirstPage><LastPage>235</LastPage></BibArticle><BibUnstructured>Roh SM, Willkins HF. The effects of bulb vernalization and shoot photoperiod treatments on growth and flowering in <Emphasis Type="Italic">Lilium longiflorum</Emphasis> Thunb. Cv. Nellie White. J Amer Soc Hort Sci. 1977;102(3):229–35.</BibUnstructured></Citation><Citation ID="CR10"><CitationNumber>10.</CitationNumber><BibArticle><BibAuthorName><Initials>SM</Initials><FamilyName>Roh</FamilyName></BibAuthorName><BibAuthorName><Initials>HF</Initials><FamilyName>Willkins</FamilyName></BibAuthorName><Year>1977</Year><ArticleTitle Language="En">Comparison of continuous and alternating bulb temperature treatments on growth and flowering in <Emphasis Type="Italic">Lilium longiflorum</Emphasis> Thunb</ArticleTitle><JournalTitle>J Amer Soc Hort Sci</JournalTitle><VolumeID>102</VolumeID><IssueID>3</IssueID><FirstPage>242</FirstPage><LastPage>247</LastPage></BibArticle><BibUnstructured>Roh SM, Willkins HF. Comparison of continuous and alternating bulb temperature treatments on growth and flowering in <Emphasis Type="Italic">Lilium longiflorum</Emphasis> Thunb. J Amer Soc Hort Sci. 1977;102(3):242–7.</BibUnstructured></Citation><Citation ID="CR11"><CitationNumber>11.</CitationNumber><BibArticle><BibAuthorName><Initials>M</Initials><FamilyName>Lugassi-Ben Hamo</FamilyName></BibAuthorName><BibAuthorName><Initials>CV</Initials><FamilyName>Martin</FamilyName></BibAuthorName><BibAuthorName><Initials>M</Initials><FamilyName>Zaccai</FamilyName></BibAuthorName><Year>2015</Year><ArticleTitle Language="En">Characterization of expressed sequence tags from <Emphasis Type="Italic">Lilium longiflorum</Emphasis> in vernalized and non-vernalized bulbs</ArticleTitle><JournalTitle>J Plant Physiol</JournalTitle><VolumeID>173</VolumeID><FirstPage>72</FirstPage><LastPage>81</LastPage></BibArticle><BibUnstructured>Lugassi-Ben Hamo M, Martin CV, Zaccai M. Characterization of expressed sequence tags from <Emphasis Type="Italic">Lilium longiflorum</Emphasis> in vernalized and non-vernalized bulbs. J Plant Physiol. 2015;173:72–81.</BibUnstructured></Citation><Citation ID="CR12"><CitationNumber>12.</CitationNumber><BibArticle><BibAuthorName><Initials>A</Initials><FamilyName>Distelfeld</FamilyName></BibAuthorName><BibAuthorName><Initials>C</Initials><FamilyName>Li</FamilyName></BibAuthorName><BibAuthorName><Initials>J</Initials><FamilyName>Dubcovsky</FamilyName></BibAuthorName><Year>2009</Year><ArticleTitle Language="En">Regulation of flowering in temperate cereals</ArticleTitle><JournalTitle>Curr Opin Plant Biol</JournalTitle><VolumeID>12</VolumeID><IssueID>2</IssueID><FirstPage>178</FirstPage><LastPage>184</LastPage></BibArticle><BibUnstructured>Distelfeld A, Li C, Dubcovsky J. Regulation of flowering in temperate cereals. Curr Opin Plant Biol. 2009;12(2):178–84.</BibUnstructured></Citation><Citation ID="CR13"><CitationNumber>13.</CitationNumber><BibChapter><BibAuthorName><Initials>DH</Initials><FamilyName>Kim</FamilyName></BibAuthorName><BibAuthorName><Initials>MR</Initials><FamilyName>Doyle</FamilyName></BibAuthorName><BibAuthorName><Initials>S</Initials><FamilyName>Sung</FamilyName></BibAuthorName><BibAuthorName><Initials>RM</Initials><FamilyName>Amasino</FamilyName></BibAuthorName><Year>2009</Year><ChapterTitle Language="En">Vernalization: winter and the timing of flowering in plants</ChapterTitle><BookTitle>Annual Review of Cell and Developmental Biology</BookTitle><NumberInSeries>25</NumberInSeries><PublisherName>Annual Reviews</PublisherName><PublisherLocation>Palo Alto</PublisherLocation><FirstPage>277</FirstPage><LastPage>299</LastPage></BibChapter><BibUnstructured>Kim DH, Doyle MR, Sung S, Amasino RM. Vernalization: winter and the timing of flowering in plants. In: Annual Review of Cell and Developmental Biology, vol. 25. Palo Alto: Annual Reviews; 2009. p. 277–99.</BibUnstructured></Citation><Citation ID="CR14"><CitationNumber>14.</CitationNumber><BibArticle><BibAuthorName><Initials>PA</Initials><FamilyName>Pin</FamilyName></BibAuthorName><BibAuthorName><Initials>R</Initials><FamilyName>Benlloch</FamilyName></BibAuthorName><BibAuthorName><Initials>D</Initials><FamilyName>Bonnet</FamilyName></BibAuthorName><BibAuthorName><Initials>E</Initials><FamilyName>Wremerth-Weich</FamilyName></BibAuthorName><BibAuthorName><Initials>T</Initials><FamilyName>Kraft</FamilyName></BibAuthorName><BibAuthorName><Initials>JJL</Initials><FamilyName>Gielen</FamilyName></BibAuthorName><BibAuthorName><Initials>O</Initials><FamilyName>Nilsson</FamilyName></BibAuthorName><Year>2010</Year><ArticleTitle Language="En">An Antagonistic Pair of <Emphasis Type="Italic">FT</Emphasis> Homologs Mediates the Control of Flowering Time in Sugar Beet</ArticleTitle><JournalTitle>Science</JournalTitle><VolumeID>330</VolumeID><IssueID>6009</IssueID><FirstPage>1397</FirstPage><LastPage>1400</LastPage></BibArticle><BibUnstructured>Pin PA, Benlloch R, Bonnet D, Wremerth-Weich E, Kraft T, Gielen JJL, et al. An Antagonistic Pair of <Emphasis Type="Italic">FT</Emphasis> Homologs Mediates the Control of Flowering Time in Sugar Beet. Science. 2010;330(6009):1397–400.</BibUnstructured></Citation><Citation ID="CR15"><CitationNumber>15.</CitationNumber><BibArticle><BibAuthorName><Initials>PA</Initials><FamilyName>Pin</FamilyName></BibAuthorName><BibAuthorName><Initials>WY</Initials><FamilyName>Zhang</FamilyName></BibAuthorName><BibAuthorName><Initials>SH</Initials><FamilyName>Vogt</FamilyName></BibAuthorName><BibAuthorName><Initials>N</Initials><FamilyName>Dally</FamilyName></BibAuthorName><BibAuthorName><Initials>B</Initials><FamilyName>Buttner</FamilyName></BibAuthorName><BibAuthorName><Initials>G</Initials><FamilyName>Schulze-Buxloh</FamilyName></BibAuthorName><BibAuthorName><Initials>NS</Initials><FamilyName>Jelly</FamilyName></BibAuthorName><BibAuthorName><Initials>TYP</Initials><FamilyName>Chia</FamilyName></BibAuthorName><BibAuthorName><Initials>ES</Initials><FamilyName>Mutasa-Gottgens</FamilyName></BibAuthorName><BibAuthorName><Initials>JC</Initials><FamilyName>Dohm</FamilyName></BibAuthorName><Etal/><Year>2012</Year><ArticleTitle Language="En">The role of a pseudo-response regulator gene in life cycle adaptation and domestication of beet</ArticleTitle><JournalTitle>Curr Biol</JournalTitle><VolumeID>22</VolumeID><IssueID>12</IssueID><FirstPage>1095</FirstPage><LastPage>1101</LastPage></BibArticle><BibUnstructured>Pin PA, Zhang WY, Vogt SH, Dally N, Buttner B, Schulze-Buxloh G, et al. The role of a pseudo-response regulator gene in life cycle adaptation and domestication of beet. Curr Biol. 2012;22(12):1095–101.</BibUnstructured></Citation><Citation ID="CR16"><CitationNumber>16.</CitationNumber><BibArticle><BibAuthorName><Initials>TS</Initials><FamilyName>Ream</FamilyName></BibAuthorName><BibAuthorName><Initials>DP</Initials><FamilyName>Woods</FamilyName></BibAuthorName><BibAuthorName><Initials>RM</Initials><FamilyName>Amasino</FamilyName></BibAuthorName><Year>2012</Year><ArticleTitle Language="En">The molecular basis of vernalization in different plant groups</ArticleTitle><JournalTitle>Cold Spring Harb Symp Quant Biol</JournalTitle><VolumeID>77</VolumeID><FirstPage>105</FirstPage><LastPage>115</LastPage></BibArticle><BibUnstructured>Ream TS, Woods DP, Amasino RM. The molecular basis of vernalization in different plant groups. Cold Spring Harb Symp Quant Biol. 2012;77:105–15.</BibUnstructured></Citation><Citation ID="CR17"><CitationNumber>17.</CitationNumber><BibBook><BibAuthorName><Initials>A</Initials><FamilyName>Samach</FamilyName></BibAuthorName><Year>2012</Year><BookTitle>Control of flowering</BookTitle><PublisherName>Elsevier/Academic Press</PublisherName><PublisherLocation>Waltham, MA and London</PublisherLocation></BibBook><BibUnstructured>Samach A. Control of flowering. Waltham, MA and London: Elsevier/Academic Press; 2012.</BibUnstructured></Citation><Citation ID="CR18"><CitationNumber>18.</CitationNumber><BibArticle><BibAuthorName><Initials>CA</Initials><FamilyName>Helliwell</FamilyName></BibAuthorName><BibAuthorName><Initials>CC</Initials><FamilyName>Wood</FamilyName></BibAuthorName><BibAuthorName><Initials>M</Initials><FamilyName>Robertson</FamilyName></BibAuthorName><BibAuthorName><Initials>WJ</Initials><FamilyName>Peacock</FamilyName></BibAuthorName><BibAuthorName><Initials>ES</Initials><FamilyName>Dennis</FamilyName></BibAuthorName><Year>2006</Year><ArticleTitle Language="En">The Arabidopsis FLC protein interacts directly <Emphasis Type="Italic">in vivo</Emphasis> with <Emphasis Type="Italic">SOC1</Emphasis> and <Emphasis Type="Italic">FT</Emphasis> chromatin and is part of a high-molecular-weight protein complex</ArticleTitle><JournalTitle>Plant J</JournalTitle><VolumeID>46</VolumeID><IssueID>2</IssueID><FirstPage>183</FirstPage><LastPage>192</LastPage></BibArticle><BibUnstructured>Helliwell CA, Wood CC, Robertson M, Peacock WJ, Dennis ES. The Arabidopsis FLC protein interacts directly <Emphasis Type="Italic">in vivo</Emphasis> with <Emphasis Type="Italic">SOC1</Emphasis> and <Emphasis Type="Italic">FT</Emphasis> chromatin and is part of a high-molecular-weight protein complex. Plant J. 2006;46(2):183–92.</BibUnstructured></Citation><Citation ID="CR19"><CitationNumber>19.</CitationNumber><BibArticle><BibAuthorName><Initials>CC</Initials><FamilyName>Sheldon</FamilyName></BibAuthorName><BibAuthorName><Initials>EJ</Initials><FamilyName>Finnegan</FamilyName></BibAuthorName><BibAuthorName><Initials>ES</Initials><FamilyName>Dennis</FamilyName></BibAuthorName><BibAuthorName><Initials>WJ</Initials><FamilyName>Peacock</FamilyName></BibAuthorName><Year>2006</Year><ArticleTitle Language="En">Quantitative effects of vernalization on <Emphasis Type="Italic">FLC</Emphasis> and <Emphasis Type="Italic">SOC1</Emphasis> expression</ArticleTitle><JournalTitle>Plant J</JournalTitle><VolumeID>45</VolumeID><IssueID>6</IssueID><FirstPage>871</FirstPage><LastPage>883</LastPage></BibArticle><BibUnstructured>Sheldon CC, Finnegan EJ, Dennis ES, Peacock WJ. Quantitative effects of vernalization on <Emphasis Type="Italic">FLC</Emphasis> and <Emphasis Type="Italic">SOC1</Emphasis> expression. Plant J. 2006;45(6):871–83.</BibUnstructured></Citation><Citation ID="CR20"><CitationNumber>20.</CitationNumber><BibArticle><BibAuthorName><Initials>SD</Initials><FamilyName>Michaels</FamilyName></BibAuthorName><BibAuthorName><Initials>RM</Initials><FamilyName>Amasino</FamilyName></BibAuthorName><Year>1999</Year><ArticleTitle Language="En"><Emphasis Type="Italic">FLOWERING LOCUS C</Emphasis> encodes a novel MADS domain protein that acts as a repressor of flowering</ArticleTitle><JournalTitle>Plant Cell</JournalTitle><VolumeID>11</VolumeID><IssueID>5</IssueID><FirstPage>949</FirstPage><LastPage>956</LastPage></BibArticle><BibUnstructured>Michaels SD, Amasino RM. <Emphasis Type="Italic">FLOWERING LOCUS C</Emphasis> encodes a novel MADS domain protein that acts as a repressor of flowering. Plant Cell. 1999;11(5):949–56.</BibUnstructured></Citation><Citation ID="CR21"><CitationNumber>21.</CitationNumber><BibArticle><BibAuthorName><Initials>SB</Initials><FamilyName>Sung</FamilyName></BibAuthorName><BibAuthorName><Initials>RM</Initials><FamilyName>Amasino</FamilyName></BibAuthorName><Year>2004</Year><ArticleTitle Language="En">Vernalization in <Emphasis Type="Italic">Arabidopsis thaliana</Emphasis> is mediated by the PHD finger protein VIN3</ArticleTitle><JournalTitle>Nature</JournalTitle><VolumeID>427</VolumeID><IssueID>6970</IssueID><FirstPage>159</FirstPage><LastPage>164</LastPage></BibArticle><BibUnstructured>Sung SB, Amasino RM. Vernalization in <Emphasis Type="Italic">Arabidopsis thaliana</Emphasis> is mediated by the PHD finger protein VIN3. Nature. 2004;427(6970):159–64.</BibUnstructured></Citation><Citation ID="CR22"><CitationNumber>22.</CitationNumber><BibArticle><BibAuthorName><Initials>DH</Initials><FamilyName>Kim</FamilyName></BibAuthorName><BibAuthorName><Initials>S</Initials><FamilyName>Sung</FamilyName></BibAuthorName><Year>2013</Year><ArticleTitle Language="En">Coordination of the vernalization response through a <Emphasis Type="Italic">VIN3</Emphasis> and <Emphasis Type="Italic">FLC g</Emphasis>ene family regulatory network in <Emphasis Type="Italic">Arabidopsis</Emphasis></ArticleTitle><JournalTitle>Plant Cell</JournalTitle><VolumeID>25</VolumeID><IssueID>2</IssueID><FirstPage>454</FirstPage><LastPage>469</LastPage></BibArticle><BibUnstructured>Kim DH, Sung S. Coordination of the vernalization response through a <Emphasis Type="Italic">VIN3</Emphasis> and <Emphasis Type="Italic">FLC g</Emphasis>ene family regulatory network in <Emphasis Type="Italic">Arabidopsis</Emphasis>. Plant Cell. 2013;25(2):454–69.</BibUnstructured></Citation><Citation ID="CR23"><CitationNumber>23.</CitationNumber><BibArticle><BibAuthorName><Initials>JB</Initials><FamilyName>Heo</FamilyName></BibAuthorName><BibAuthorName><Initials>S</Initials><FamilyName>Sung</FamilyName></BibAuthorName><Year>2011</Year><ArticleTitle Language="En">Encoding memory of winter by noncoding RNAs</ArticleTitle><JournalTitle>Epigenetics</JournalTitle><VolumeID>6</VolumeID><IssueID>5</IssueID><FirstPage>544</FirstPage><LastPage>547</LastPage></BibArticle><BibUnstructured>Heo JB, Sung S. Encoding memory of winter by noncoding RNAs. Epigenetics. 2011;6(5):544–7.</BibUnstructured></Citation><Citation ID="CR24"><CitationNumber>24.</CitationNumber><BibArticle><BibAuthorName><Initials>S</Initials><FamilyName>Swiezewski</FamilyName></BibAuthorName><BibAuthorName><Initials>FQ</Initials><FamilyName>Liu</FamilyName></BibAuthorName><BibAuthorName><Initials>A</Initials><FamilyName>Magusin</FamilyName></BibAuthorName><BibAuthorName><Initials>C</Initials><FamilyName>Dean</FamilyName></BibAuthorName><Year>2009</Year><ArticleTitle Language="En">Cold-induced silencing by long antisense transcripts of an <Emphasis Type="Italic">Arabidopsis</Emphasis> Polycomb target</ArticleTitle><JournalTitle>Nature</JournalTitle><VolumeID>462</VolumeID><IssueID>7274</IssueID><FirstPage>799</FirstPage><LastPage>U122</LastPage></BibArticle><BibUnstructured>Swiezewski S, Liu FQ, Magusin A, Dean C. Cold-induced silencing by long antisense transcripts of an <Emphasis Type="Italic">Arabidopsis</Emphasis> Polycomb target. Nature. 2009;462(7274):799–U122.</BibUnstructured></Citation><Citation ID="CR25"><CitationNumber>25.</CitationNumber><BibArticle><BibAuthorName><Initials>F</Initials><FamilyName>Turck</FamilyName></BibAuthorName><BibAuthorName><Initials>G</Initials><FamilyName>Coupland</FamilyName></BibAuthorName><Year>2011</Year><ArticleTitle Language="En">When Vernalization Makes Sense</ArticleTitle><JournalTitle>Science</JournalTitle><VolumeID>331</VolumeID><IssueID>6013</IssueID><FirstPage>36</FirstPage><LastPage>37</LastPage></BibArticle><BibUnstructured>Turck F, Coupland G. When Vernalization Makes Sense. Science. 2011;331(6013):36–7.</BibUnstructured></Citation><Citation ID="CR26"><CitationNumber>26.</CitationNumber><BibArticle><BibAuthorName><Initials>L</Initials><FamilyName>Yan</FamilyName></BibAuthorName><BibAuthorName><Initials>D</Initials><FamilyName>Fu</FamilyName></BibAuthorName><BibAuthorName><Initials>C</Initials><FamilyName>Li</FamilyName></BibAuthorName><BibAuthorName><Initials>A</Initials><FamilyName>Blechl</FamilyName></BibAuthorName><BibAuthorName><Initials>G</Initials><FamilyName>Tranquilli</FamilyName></BibAuthorName><BibAuthorName><Initials>M</Initials><FamilyName>Bonafede</FamilyName></BibAuthorName><BibAuthorName><Initials>A</Initials><FamilyName>Sanchez</FamilyName></BibAuthorName><BibAuthorName><Initials>M</Initials><FamilyName>Valarik</FamilyName></BibAuthorName><BibAuthorName><Initials>S</Initials><FamilyName>Yasuda</FamilyName></BibAuthorName><BibAuthorName><Initials>J</Initials><FamilyName>Dubcovsky</FamilyName></BibAuthorName><Year>2006</Year><ArticleTitle Language="En">The wheat and barley vernalization gene VRN3 is an orthologue of FT</ArticleTitle><JournalTitle>Proc Natl Acad Sci U S A</JournalTitle><VolumeID>103</VolumeID><IssueID>51</IssueID><FirstPage>19581</FirstPage><LastPage>19586</LastPage></BibArticle><BibUnstructured>Yan L, Fu D, Li C, Blechl A, Tranquilli G, Bonafede M, et al. The wheat and barley vernalization gene VRN3 is an orthologue of FT. Proc Natl Acad Sci U S A. 2006;103(51):19581–6.</BibUnstructured></Citation><Citation ID="CR27"><CitationNumber>27.</CitationNumber><BibArticle><BibAuthorName><Initials>LL</Initials><FamilyName>Yan</FamilyName></BibAuthorName><BibAuthorName><Initials>A</Initials><FamilyName>Loukoianov</FamilyName></BibAuthorName><BibAuthorName><Initials>A</Initials><FamilyName>Blechl</FamilyName></BibAuthorName><BibAuthorName><Initials>G</Initials><FamilyName>Tranquilli</FamilyName></BibAuthorName><BibAuthorName><Initials>W</Initials><FamilyName>Ramakrishna</FamilyName></BibAuthorName><BibAuthorName><Initials>P</Initials><FamilyName>SanMiguel</FamilyName></BibAuthorName><BibAuthorName><Initials>JL</Initials><FamilyName>Bennetzen</FamilyName></BibAuthorName><BibAuthorName><Initials>V</Initials><FamilyName>Echenique</FamilyName></BibAuthorName><BibAuthorName><Initials>J</Initials><FamilyName>Dubcovsky</FamilyName></BibAuthorName><Year>2004</Year><ArticleTitle Language="En">The wheat <Emphasis Type="Italic">VRN2</Emphasis> gene is a flowering repressor down-regulated by vernalization</ArticleTitle><JournalTitle>Science</JournalTitle><VolumeID>303</VolumeID><IssueID>5664</IssueID><FirstPage>1640</FirstPage><LastPage>1644</LastPage></BibArticle><BibUnstructured>Yan LL, Loukoianov A, Blechl A, Tranquilli G, Ramakrishna W, SanMiguel P, et al. The wheat <Emphasis Type="Italic">VRN2</Emphasis> gene is a flowering repressor down-regulated by vernalization. Science. 2004;303(5664):1640–4.</BibUnstructured></Citation><Citation ID="CR28"><CitationNumber>28.</CitationNumber><BibArticle><BibAuthorName><Initials>ES</Initials><FamilyName>Mutasa-Gottgens</FamilyName></BibAuthorName><BibAuthorName><Initials>A</Initials><FamilyName>Joshi</FamilyName></BibAuthorName><BibAuthorName><Initials>HF</Initials><FamilyName>Holmes</FamilyName></BibAuthorName><BibAuthorName><Initials>P</Initials><FamilyName>Hedden</FamilyName></BibAuthorName><BibAuthorName><Initials>B</Initials><FamilyName>Gottgens</FamilyName></BibAuthorName><Year>2012</Year><ArticleTitle Language="En">A new RNASeq-based reference transcriptome for sugar beet and its application in transcriptome-scale analysis of vernalization and gibberellin responses</ArticleTitle><JournalTitle>BMC Genomics</JournalTitle><VolumeID>13</VolumeID><FirstPage>99</FirstPage></BibArticle><BibUnstructured>Mutasa-Gottgens ES, Joshi A, Holmes HF, Hedden P, Gottgens B. A new RNASeq-based reference transcriptome for sugar beet and its application in transcriptome-scale analysis of vernalization and gibberellin responses. BMC Genomics. 2012;13:99.</BibUnstructured></Citation><Citation ID="CR29"><CitationNumber>29.</CitationNumber><BibUnstructured>Du F, Wu Y, Zhang L, Li XW, Zhao XY, Wang WH, et al. De novo sssembled transcriptome analysis and SSR marker development of a mixture of six tissues from <Emphasis Type="Italic">Lilium</Emphasis> Oriental Hybrid ‘Sorbonne’. Plant Mol Biol Rep. 2014:1-13.</BibUnstructured></Citation><Citation ID="CR30"><CitationNumber>30.</CitationNumber><BibArticle><BibAuthorName><Initials>A</Initials><FamilyName>Shahin</FamilyName></BibAuthorName><BibAuthorName><Initials>P</Initials><FamilyName>Arens</FamilyName></BibAuthorName><BibAuthorName><Initials>AW</Initials><FamilyName>Heusden</FamilyName><Particle>van</Particle></BibAuthorName><BibAuthorName><Initials>G</Initials><FamilyName>Linden</FamilyName><Particle>van der</Particle></BibAuthorName><BibAuthorName><Initials>M</Initials><FamilyName>Kaauwen</FamilyName><Particle>van</Particle></BibAuthorName><BibAuthorName><Initials>N</Initials><FamilyName>Khan</FamilyName></BibAuthorName><BibAuthorName><Initials>HJ</Initials><FamilyName>Schouten</FamilyName></BibAuthorName><BibAuthorName><Initials>WE</Initials><FamilyName>Weg</FamilyName><Particle>van de</Particle></BibAuthorName><BibAuthorName><Initials>RGF</Initials><FamilyName>Visser</FamilyName></BibAuthorName><BibAuthorName><Initials>JM</Initials><FamilyName>Tuyl</FamilyName><Particle>van</Particle></BibAuthorName><Year>2011</Year><ArticleTitle Language="En">Genetic mapping in <Emphasis Type="Italic">Lilium</Emphasis>: mapping of major genes and quantitative trait loci for several ornamental traits and disease resistances</ArticleTitle><JournalTitle>Plant Breed</JournalTitle><VolumeID>130</VolumeID><IssueID>3</IssueID><FirstPage>372</FirstPage><LastPage>382</LastPage></BibArticle><BibUnstructured>Shahin A, Arens P, van Heusden AW, van der Linden G, van Kaauwen M, Khan N, et al. Genetic mapping in <Emphasis Type="Italic">Lilium</Emphasis>: mapping of major genes and quantitative trait loci for several ornamental traits and disease resistances. Plant Breed. 2011;130(3):372–82.</BibUnstructured></Citation><Citation ID="CR31"><CitationNumber>31.</CitationNumber><BibArticle><BibAuthorName><Initials>A</Initials><FamilyName>Shahin</FamilyName></BibAuthorName><BibAuthorName><Initials>M</Initials><FamilyName>Kaauwen</FamilyName><Particle>van</Particle></BibAuthorName><BibAuthorName><Initials>D</Initials><FamilyName>Esselink</FamilyName></BibAuthorName><BibAuthorName><Initials>JW</Initials><FamilyName>Bargsten</FamilyName></BibAuthorName><BibAuthorName><Initials>JM</Initials><FamilyName>Tuyl</FamilyName><Particle>van</Particle></BibAuthorName><BibAuthorName><Initials>RGF</Initials><FamilyName>Visser</FamilyName></BibAuthorName><BibAuthorName><Initials>P</Initials><FamilyName>Arens</FamilyName></BibAuthorName><Year>2012</Year><ArticleTitle Language="En">Generation and analysis of expressed sequence tags in the extreme large genomes <Emphasis Type="Italic">Lilium</Emphasis> and <Emphasis Type="Italic">Tulipa</Emphasis></ArticleTitle><JournalTitle>BMC Genomics</JournalTitle><VolumeID>13</VolumeID><FirstPage>640</FirstPage></BibArticle><BibUnstructured>Shahin A, van Kaauwen M, Esselink D, Bargsten JW, van Tuyl JM, Visser RGF, et al. Generation and analysis of expressed sequence tags in the extreme large genomes <Emphasis Type="Italic">Lilium</Emphasis> and <Emphasis Type="Italic">Tulipa</Emphasis>. BMC Genomics. 2012;13:640.</BibUnstructured></Citation><Citation ID="CR32"><CitationNumber>32.</CitationNumber><BibArticle><BibAuthorName><Initials>SX</Initials><FamilyName>Yuan</FamilyName></BibAuthorName><BibAuthorName><Initials>L</Initials><FamilyName>Ge</FamilyName></BibAuthorName><BibAuthorName><Initials>C</Initials><FamilyName>Liu</FamilyName></BibAuthorName><BibAuthorName><Initials>J</Initials><FamilyName>Ming</FamilyName></BibAuthorName><Year>2013</Year><ArticleTitle Language="En">The development of EST-SSR markers in <Emphasis Type="Italic">Lilium regale</Emphasis> and their cross-amplification in related species</ArticleTitle><JournalTitle>Euphytica</JournalTitle><VolumeID>189</VolumeID><IssueID>3</IssueID><FirstPage>393</FirstPage><LastPage>419</LastPage></BibArticle><BibUnstructured>Yuan SX, Ge L, Liu C, Ming J. The development of EST-SSR markers in <Emphasis Type="Italic">Lilium regale</Emphasis> and their cross-amplification in related species. Euphytica. 2013;189(3):393–419.</BibUnstructured></Citation><Citation ID="CR33"><CitationNumber>33.</CitationNumber><BibArticle><BibAuthorName><Initials>J</Initials><FamilyName>Huang</FamilyName></BibAuthorName><BibAuthorName><Initials>X</Initials><FamilyName>Liu</FamilyName></BibAuthorName><BibAuthorName><Initials>J</Initials><FamilyName>Wang</FamilyName></BibAuthorName><BibAuthorName><Initials>Y</Initials><FamilyName>Lü</FamilyName></BibAuthorName><Year>2014</Year><ArticleTitle Language="En">Transcriptomic analysis of Asiatic lily in the process of vernalization via RNA-seq</ArticleTitle><JournalTitle>Mol Biol Rep</JournalTitle><VolumeID>41</VolumeID><IssueID>6</IssueID><FirstPage>3839</FirstPage><LastPage>3852</LastPage></BibArticle><BibUnstructured>Huang J, Liu X, Wang J, Lü Y. Transcriptomic analysis of Asiatic lily in the process of vernalization via RNA-seq. Mol Biol Rep. 2014;41(6):3839–52.</BibUnstructured></Citation><Citation ID="CR34"><CitationNumber>34.</CitationNumber><BibArticle><BibAuthorName><Initials>S</Initials><FamilyName>Anders</FamilyName></BibAuthorName><BibAuthorName><Initials>W</Initials><FamilyName>Huber</FamilyName></BibAuthorName><Year>2010</Year><ArticleTitle Language="En">Differential expression analysis for sequence count data</ArticleTitle><JournalTitle>Genome Biol</JournalTitle><VolumeID>11</VolumeID><IssueID>10</IssueID><FirstPage>R106</FirstPage></BibArticle><BibUnstructured>Anders S, Huber W. Differential expression analysis for sequence count data. Genome Biol. 2010;11(10):R106.</BibUnstructured></Citation><Citation ID="CR35"><CitationNumber>35.</CitationNumber><BibArticle><BibAuthorName><Initials>Y</Initials><FamilyName>Peng</FamilyName></BibAuthorName><BibAuthorName><Initials>HC</Initials><FamilyName>Leung</FamilyName></BibAuthorName><BibAuthorName><Initials>SM</Initials><FamilyName>Yiu</FamilyName></BibAuthorName><BibAuthorName><Initials>FY</Initials><FamilyName>Chin</FamilyName></BibAuthorName><Year>2011</Year><ArticleTitle Language="En">Meta-IDBA: a de Novo assembler for metagenomic data</ArticleTitle><JournalTitle>Bioinformatics</JournalTitle><VolumeID>27</VolumeID><IssueID>13</IssueID><FirstPage>i94</FirstPage><LastPage>101</LastPage></BibArticle><BibUnstructured>Peng Y, Leung HC, Yiu SM, Chin FY. Meta-IDBA: a de Novo assembler for metagenomic data. Bioinformatics. 2011;27(13):i94–101.</BibUnstructured></Citation><Citation ID="CR36"><CitationNumber>36.</CitationNumber><BibArticle><BibAuthorName><Initials>JT</Initials><FamilyName>Simpson</FamilyName></BibAuthorName><BibAuthorName><Initials>K</Initials><FamilyName>Wong</FamilyName></BibAuthorName><BibAuthorName><Initials>SD</Initials><FamilyName>Jackman</FamilyName></BibAuthorName><BibAuthorName><Initials>JE</Initials><FamilyName>Schein</FamilyName></BibAuthorName><BibAuthorName><Initials>SJ</Initials><FamilyName>Jones</FamilyName></BibAuthorName><BibAuthorName><Initials>I</Initials><FamilyName>Birol</FamilyName></BibAuthorName><Year>2009</Year><ArticleTitle Language="En">ABySS: a parallel assembler for short read sequence data</ArticleTitle><JournalTitle>Genome Res</JournalTitle><VolumeID>19</VolumeID><IssueID>6</IssueID><FirstPage>1117</FirstPage><LastPage>1123</LastPage></BibArticle><BibUnstructured>Simpson JT, Wong K, Jackman SD, Schein JE, Jones SJ, Birol I. ABySS: a parallel assembler for short read sequence data. Genome Res. 2009;19(6):1117–23.</BibUnstructured></Citation><Citation ID="CR37"><CitationNumber>37.</CitationNumber><BibArticle><BibAuthorName><Initials>MH</Initials><FamilyName>Schulz</FamilyName></BibAuthorName><BibAuthorName><Initials>DR</Initials><FamilyName>Zerbino</FamilyName></BibAuthorName><BibAuthorName><Initials>M</Initials><FamilyName>Vingron</FamilyName></BibAuthorName><BibAuthorName><Initials>E</Initials><FamilyName>Birney</FamilyName></BibAuthorName><Year>2012</Year><ArticleTitle Language="En">Oases: robust de novo RNA-seq assembly across the dynamic range of expression levels</ArticleTitle><JournalTitle>Bioinformatics</JournalTitle><VolumeID>28</VolumeID><IssueID>8</IssueID><FirstPage>1086</FirstPage><LastPage>1092</LastPage></BibArticle><BibUnstructured>Schulz MH, Zerbino DR, Vingron M, Birney E. Oases: robust de novo RNA-seq assembly across the dynamic range of expression levels. Bioinformatics. 2012;28(8):1086–92.</BibUnstructured></Citation><Citation ID="CR38"><CitationNumber>38.</CitationNumber><BibArticle><BibAuthorName><Initials>MG</Initials><FamilyName>Grabherr</FamilyName></BibAuthorName><BibAuthorName><Initials>BJ</Initials><FamilyName>Haas</FamilyName></BibAuthorName><BibAuthorName><Initials>M</Initials><FamilyName>Yassour</FamilyName></BibAuthorName><BibAuthorName><Initials>JZ</Initials><FamilyName>Levin</FamilyName></BibAuthorName><BibAuthorName><Initials>DA</Initials><FamilyName>Thompson</FamilyName></BibAuthorName><BibAuthorName><Initials>I</Initials><FamilyName>Amit</FamilyName></BibAuthorName><BibAuthorName><Initials>X</Initials><FamilyName>Adiconis</FamilyName></BibAuthorName><BibAuthorName><Initials>L</Initials><FamilyName>Fan</FamilyName></BibAuthorName><BibAuthorName><Initials>R</Initials><FamilyName>Raychowdhury</FamilyName></BibAuthorName><BibAuthorName><Initials>Q</Initials><FamilyName>Zeng</FamilyName></BibAuthorName><Etal/><Year>2011</Year><ArticleTitle Language="En">Full-length transcriptome assembly from RNA-Seq data without a reference genome</ArticleTitle><JournalTitle>Nat Biotechnol</JournalTitle><VolumeID>29</VolumeID><IssueID>7</IssueID><FirstPage>644</FirstPage><LastPage>652</LastPage></BibArticle><BibUnstructured>Grabherr MG, Haas BJ, Yassour M, Levin JZ, Thompson DA, Amit I, et al. Full-length transcriptome assembly from RNA-Seq data without a reference genome. Nat Biotechnol. 2011;29(7):644–52.</BibUnstructured></Citation><Citation ID="CR39"><CitationNumber>39.</CitationNumber><BibArticle><BibAuthorName><Initials>JA</Initials><FamilyName>Martin</FamilyName></BibAuthorName><BibAuthorName><Initials>Z</Initials><FamilyName>Wang</FamilyName></BibAuthorName><Year>2011</Year><ArticleTitle Language="En">Next-generation transcriptome assembly</ArticleTitle><JournalTitle>Nat Rev Genet</JournalTitle><VolumeID>12</VolumeID><IssueID>10</IssueID><FirstPage>671</FirstPage><LastPage>682</LastPage></BibArticle><BibUnstructured>Martin JA, Wang Z. Next-generation transcriptome assembly. Nat Rev Genet. 2011;12(10):671–82.</BibUnstructured></Citation><Citation ID="CR40"><CitationNumber>40.</CitationNumber><BibUnstructured>Villacorta Martín C, Huijben K, Zaccai M, de Haan J, Passarinho P. RNA-seq priming bias and quality assessment of de-novo transcriptome assemblies. In: Benelux Bioinformatics Conference 2012 (BBC12). Nijmegen, the Netherlands; 2012.</BibUnstructured></Citation><Citation ID="CR41"><CitationNumber>41.</CitationNumber><BibArticle><BibAuthorName><Initials>B</Initials><FamilyName>Langmead</FamilyName></BibAuthorName><BibAuthorName><Initials>C</Initials><FamilyName>Trapnell</FamilyName></BibAuthorName><BibAuthorName><Initials>M</Initials><FamilyName>Pop</FamilyName></BibAuthorName><BibAuthorName><Initials>SL</Initials><FamilyName>Salzberg</FamilyName></BibAuthorName><Year>2009</Year><ArticleTitle Language="En">Ultrafast and memory-efficient alignment of short DNA sequences to the human genome</ArticleTitle><JournalTitle>Genome Biol</JournalTitle><VolumeID>10</VolumeID><IssueID>3</IssueID><FirstPage>R25</FirstPage></BibArticle><BibUnstructured>Langmead B, Trapnell C, Pop M, Salzberg SL. Ultrafast and memory-efficient alignment of short DNA sequences to the human genome. Genome Biol. 2009;10(3):R25.</BibUnstructured></Citation><Citation ID="CR42"><CitationNumber>42.</CitationNumber><BibArticle><BibAuthorName><Initials>Y</Initials><FamilyName>Benjamini</FamilyName></BibAuthorName><BibAuthorName><Initials>Y</Initials><FamilyName>Hochberg</FamilyName></BibAuthorName><Year>1995</Year><ArticleTitle Language="En">Controlling the false discovery rate - A practical and powerful approach to multiple testing</ArticleTitle><JournalTitle>J R Stat Soc B Methodological</JournalTitle><VolumeID>57</VolumeID><IssueID>1</IssueID><FirstPage>289</FirstPage><LastPage>300</LastPage></BibArticle><BibUnstructured>Benjamini Y, Hochberg Y. Controlling the false discovery rate - A practical and powerful approach to multiple testing. J R Stat Soc B Methodological. 1995;57(1):289–300.</BibUnstructured></Citation><Citation ID="CR43"><CitationNumber>43.</CitationNumber><BibArticle><BibAuthorName><Initials>J</Initials><FamilyName>Ernst</FamilyName></BibAuthorName><BibAuthorName><Initials>Z</Initials><FamilyName>Bar-Joseph</FamilyName></BibAuthorName><Year>2006</Year><ArticleTitle Language="En">STEM: a tool for the analysis of short time series gene expression data</ArticleTitle><JournalTitle>BMC Bioinformatics</JournalTitle><VolumeID>7</VolumeID><IssueID>1</IssueID><FirstPage>191</FirstPage></BibArticle><BibUnstructured>Ernst J, Bar-Joseph Z. STEM: a tool for the analysis of short time series gene expression data. BMC Bioinformatics. 2006;7(1):191.</BibUnstructured></Citation><Citation ID="CR44"><CitationNumber>44.</CitationNumber><BibArticle><BibAuthorName><Initials>TGO</Initials><FamilyName>Consortium</FamilyName></BibAuthorName><Year>2000</Year><ArticleTitle Language="En">Gene Ontology: tool for the unification of biology</ArticleTitle><JournalTitle>Nat Genet</JournalTitle><VolumeID>25</VolumeID><FirstPage>25</FirstPage><LastPage>29</LastPage></BibArticle><BibUnstructured>Consortium TGO. Gene Ontology: tool for the unification of biology. Nat Genet. 2000;25:25–9.</BibUnstructured></Citation><Citation ID="CR45"><CitationNumber>45.</CitationNumber><BibArticle><BibAuthorName><Initials>BJ</Initials><FamilyName>Haas</FamilyName></BibAuthorName><BibAuthorName><Initials>A</Initials><FamilyName>Papanicolaou</FamilyName></BibAuthorName><BibAuthorName><Initials>M</Initials><FamilyName>Yassour</FamilyName></BibAuthorName><BibAuthorName><Initials>M</Initials><FamilyName>Grabherr</FamilyName></BibAuthorName><BibAuthorName><Initials>PD</Initials><FamilyName>Blood</FamilyName></BibAuthorName><BibAuthorName><Initials>J</Initials><FamilyName>Bowden</FamilyName></BibAuthorName><BibAuthorName><Initials>MB</Initials><FamilyName>Couger</FamilyName></BibAuthorName><BibAuthorName><Initials>D</Initials><FamilyName>Eccles</FamilyName></BibAuthorName><BibAuthorName><Initials>B</Initials><FamilyName>Li</FamilyName></BibAuthorName><BibAuthorName><Initials>M</Initials><FamilyName>Lieber</FamilyName></BibAuthorName><Etal/><Year>2013</Year><ArticleTitle Language="En">De novo transcript sequence reconstruction from RNA-seq using the Trinity platform for reference generation and analysis</ArticleTitle><JournalTitle>Nat Protoc</JournalTitle><VolumeID>8</VolumeID><IssueID>8</IssueID><FirstPage>1494</FirstPage><LastPage>1512</LastPage></BibArticle><BibUnstructured>Haas BJ, Papanicolaou A, Yassour M, Grabherr M, Blood PD, Bowden J, et al. De novo transcript sequence reconstruction from RNA-seq using the Trinity platform for reference generation and analysis. Nat Protoc. 2013;8(8):1494–512.</BibUnstructured></Citation><Citation ID="CR46"><CitationNumber>46.</CitationNumber><BibArticle><BibAuthorName><Initials>M</Initials><FamilyName>Punta</FamilyName></BibAuthorName><BibAuthorName><Initials>PC</Initials><FamilyName>Coggill</FamilyName></BibAuthorName><BibAuthorName><Initials>RY</Initials><FamilyName>Eberhardt</FamilyName></BibAuthorName><BibAuthorName><Initials>J</Initials><FamilyName>Mistry</FamilyName></BibAuthorName><BibAuthorName><Initials>J</Initials><FamilyName>Tate</FamilyName></BibAuthorName><BibAuthorName><Initials>C</Initials><FamilyName>Boursnell</FamilyName></BibAuthorName><BibAuthorName><Initials>N</Initials><FamilyName>Pang</FamilyName></BibAuthorName><BibAuthorName><Initials>K</Initials><FamilyName>Forslund</FamilyName></BibAuthorName><BibAuthorName><Initials>G</Initials><FamilyName>Ceric</FamilyName></BibAuthorName><BibAuthorName><Initials>J</Initials><FamilyName>Clements</FamilyName></BibAuthorName><Etal/><Year>2012</Year><ArticleTitle Language="En">The Pfam protein families database</ArticleTitle><JournalTitle>Nucleic Acids Res</JournalTitle><VolumeID>40</VolumeID><IssueID>D1</IssueID><FirstPage>D290</FirstPage><LastPage>D301</LastPage></BibArticle><BibUnstructured>Punta M, Coggill PC, Eberhardt RY, Mistry J, Tate J, Boursnell C, et al. The Pfam protein families database. Nucleic Acids Res. 2012;40(D1):D290–301.</BibUnstructured></Citation><Citation ID="CR47"><CitationNumber>47.</CitationNumber><BibArticle><BibAuthorName><Initials>M</Initials><FamilyName>Falda</FamilyName></BibAuthorName><BibAuthorName><Initials>S</Initials><FamilyName>Toppo</FamilyName></BibAuthorName><BibAuthorName><Initials>A</Initials><FamilyName>Pescarolo</FamilyName></BibAuthorName><BibAuthorName><Initials>E</Initials><FamilyName>Lavezzo</FamilyName></BibAuthorName><BibAuthorName><Initials>B</Initials><FamilyName>Camillo</FamilyName><Particle>Di</Particle></BibAuthorName><BibAuthorName><Initials>A</Initials><FamilyName>Facchinetti</FamilyName></BibAuthorName><BibAuthorName><Initials>E</Initials><FamilyName>Cilia</FamilyName></BibAuthorName><BibAuthorName><Initials>R</Initials><FamilyName>Velasco</FamilyName></BibAuthorName><BibAuthorName><Initials>P</Initials><FamilyName>Fontana</FamilyName></BibAuthorName><Year>2012</Year><ArticleTitle Language="En">Argot2: a large scale function prediction tool relying on semantic similarity of weighted Gene Ontology terms</ArticleTitle><JournalTitle>BMC Bioinformatics</JournalTitle><VolumeID>13</VolumeID><IssueID>Suppl 4</IssueID><FirstPage>S14</FirstPage></BibArticle><BibUnstructured>Falda M, Toppo S, Pescarolo A, Lavezzo E, Di Camillo B, Facchinetti A, et al. Argot2: a large scale function prediction tool relying on semantic similarity of weighted Gene Ontology terms. BMC Bioinformatics. 2012;13 Suppl 4:S14.</BibUnstructured></Citation><Citation ID="CR48"><CitationNumber>48.</CitationNumber><BibArticle><BibAuthorName><Initials>RD</Initials><FamilyName>Finn</FamilyName></BibAuthorName><BibAuthorName><Initials>J</Initials><FamilyName>Clements</FamilyName></BibAuthorName><BibAuthorName><Initials>SR</Initials><FamilyName>Eddy</FamilyName></BibAuthorName><Year>2011</Year><ArticleTitle Language="En">HMMER web server: interactive sequence similarity searching</ArticleTitle><JournalTitle>Nucleic Acids Res</JournalTitle><VolumeID>39</VolumeID><IssueID>suppl 2</IssueID><FirstPage>W29</FirstPage><LastPage>W37</LastPage></BibArticle><BibUnstructured>Finn RD, Clements J, Eddy SR. HMMER web server: interactive sequence similarity searching. Nucleic Acids Res. 2011;39 suppl 2:W29–37.</BibUnstructured></Citation><Citation ID="CR49"><CitationNumber>49.</CitationNumber><BibArticle><BibAuthorName><Initials>A</Initials><FamilyName>Conesa</FamilyName></BibAuthorName><BibAuthorName><Initials>S</Initials><FamilyName>Götz</FamilyName></BibAuthorName><BibAuthorName><Initials>JM</Initials><FamilyName>García-Gómez</FamilyName></BibAuthorName><BibAuthorName><Initials>J</Initials><FamilyName>Terol</FamilyName></BibAuthorName><BibAuthorName><Initials>M</Initials><FamilyName>Talón</FamilyName></BibAuthorName><BibAuthorName><Initials>M</Initials><FamilyName>Robles</FamilyName></BibAuthorName><Year>2005</Year><ArticleTitle Language="En">Blast2GO: a universal tool for annotation, visualization and analysis in functional genomics research</ArticleTitle><JournalTitle>Bioinformatics</JournalTitle><VolumeID>21</VolumeID><IssueID>18</IssueID><FirstPage>3674</FirstPage><LastPage>3676</LastPage></BibArticle><BibUnstructured>Conesa A, Götz S, García-Gómez JM, Terol J, Talón M, Robles M. Blast2GO: a universal tool for annotation, visualization and analysis in functional genomics research. Bioinformatics. 2005;21(18):3674–6.</BibUnstructured></Citation><Citation ID="CR50"><CitationNumber>50.</CitationNumber><BibArticle><BibAuthorName><Initials>JJ</Initials><FamilyName>Goeman</FamilyName></BibAuthorName><BibAuthorName><Initials>P</Initials><FamilyName>Buhlmann</FamilyName></BibAuthorName><Year>2007</Year><ArticleTitle Language="En">Analyzing gene expression data in terms of gene sets: methodological issues</ArticleTitle><JournalTitle>Bioinformatics</JournalTitle><VolumeID>23</VolumeID><IssueID>8</IssueID><FirstPage>980</FirstPage><LastPage>987</LastPage></BibArticle><BibUnstructured>Goeman JJ, Buhlmann P. Analyzing gene expression data in terms of gene sets: methodological issues. Bioinformatics. 2007;23(8):980–7.</BibUnstructured></Citation><Citation ID="CR51"><CitationNumber>51.</CitationNumber><BibArticle><BibAuthorName><Initials>D</Initials><FamilyName>Nam</FamilyName></BibAuthorName><BibAuthorName><Initials>SY</Initials><FamilyName>Kim</FamilyName></BibAuthorName><Year>2008</Year><ArticleTitle Language="En">Gene-set approach for expression pattern analysis</ArticleTitle><JournalTitle>Brief Bioinform</JournalTitle><VolumeID>9</VolumeID><IssueID>3</IssueID><FirstPage>189</FirstPage><LastPage>197</LastPage></BibArticle><BibUnstructured>Nam D, Kim SY. Gene-set approach for expression pattern analysis. Brief Bioinform. 2008;9(3):189–97.</BibUnstructured></Citation><Citation ID="CR52"><CitationNumber>52.</CitationNumber><BibUnstructured>Smith AFA, Hubley R, Green P. RepeatMasker Open-3.0. 1996-2010.</BibUnstructured></Citation><Citation ID="CR53"><CitationNumber>53.</CitationNumber><BibArticle><BibAuthorName><Initials>S</Initials><FamilyName>Hanzelmann</FamilyName></BibAuthorName><BibAuthorName><Initials>R</Initials><FamilyName>Castelo</FamilyName></BibAuthorName><BibAuthorName><Initials>J</Initials><FamilyName>Guinney</FamilyName></BibAuthorName><Year>2013</Year><ArticleTitle Language="En">GSVA: gene set variation analysis for microarray and RNA-seq data</ArticleTitle><JournalTitle>BMC Bioinformatics</JournalTitle><VolumeID>14</VolumeID><FirstPage>7</FirstPage></BibArticle><BibUnstructured>Hanzelmann S, Castelo R, Guinney J. GSVA: gene set variation analysis for microarray and RNA-seq data. BMC Bioinformatics. 2013;14:7.</BibUnstructured></Citation><Citation ID="CR54"><CitationNumber>54.</CitationNumber><BibArticle><BibAuthorName><Initials>P</Initials><FamilyName>Lamesch</FamilyName></BibAuthorName><BibAuthorName><Initials>TZ</Initials><FamilyName>Berardini</FamilyName></BibAuthorName><BibAuthorName><Initials>D</Initials><FamilyName>Li</FamilyName></BibAuthorName><BibAuthorName><Initials>D</Initials><FamilyName>Swarbreck</FamilyName></BibAuthorName><BibAuthorName><Initials>C</Initials><FamilyName>Wilks</FamilyName></BibAuthorName><BibAuthorName><Initials>R</Initials><FamilyName>Sasidharan</FamilyName></BibAuthorName><BibAuthorName><Initials>R</Initials><FamilyName>Muller</FamilyName></BibAuthorName><BibAuthorName><Initials>K</Initials><FamilyName>Dreher</FamilyName></BibAuthorName><BibAuthorName><Initials>DL</Initials><FamilyName>Alexander</FamilyName></BibAuthorName><BibAuthorName><Initials>M</Initials><FamilyName>Garcia-Hernandez</FamilyName></BibAuthorName><Etal/><Year>2012</Year><ArticleTitle Language="En">The Arabidopsis Information Resource (TAIR): improved gene annotation and new tools</ArticleTitle><JournalTitle>Nucleic Acids Res</JournalTitle><VolumeID>40</VolumeID><IssueID>Database issue</IssueID><FirstPage>D1202</FirstPage><LastPage>1210</LastPage></BibArticle><BibUnstructured>Lamesch P, Berardini TZ, Li D, Swarbreck D, Wilks C, Sasidharan R, et al. The Arabidopsis Information Resource (TAIR): improved gene annotation and new tools. Nucleic Acids Res. 2012;40(Database issue):D1202–1210.</BibUnstructured></Citation><Citation ID="CR55"><CitationNumber>55.</CitationNumber><BibArticle><BibAuthorName><Initials>Y</Initials><FamilyName>Kawahara</FamilyName></BibAuthorName><BibAuthorName><Initials>M</Initials><FamilyName>Bastide</FamilyName><Particle>de la</Particle></BibAuthorName><BibAuthorName><Initials>JP</Initials><FamilyName>Hamilton</FamilyName></BibAuthorName><BibAuthorName><Initials>H</Initials><FamilyName>Kanamori</FamilyName></BibAuthorName><BibAuthorName><Initials>WR</Initials><FamilyName>McCombie</FamilyName></BibAuthorName><BibAuthorName><Initials>S</Initials><FamilyName>Ouyang</FamilyName></BibAuthorName><BibAuthorName><Initials>DC</Initials><FamilyName>Schwartz</FamilyName></BibAuthorName><BibAuthorName><Initials>T</Initials><FamilyName>Tanaka</FamilyName></BibAuthorName><BibAuthorName><Initials>J</Initials><FamilyName>Wu</FamilyName></BibAuthorName><BibAuthorName><Initials>S</Initials><FamilyName>Zhou</FamilyName></BibAuthorName><Etal/><Year>2013</Year><ArticleTitle Language="En">Improvement of the <Emphasis Type="Italic">Oryza sativa</Emphasis> Nipponbare reference genome using next generation sequence and optical map data</ArticleTitle><JournalTitle>Rice</JournalTitle><VolumeID>6</VolumeID><IssueID>1</IssueID><FirstPage>4</FirstPage></BibArticle><BibUnstructured>Kawahara Y, de la Bastide M, Hamilton JP, Kanamori H, McCombie WR, Ouyang S, et al. Improvement of the <Emphasis Type="Italic">Oryza sativa</Emphasis> Nipponbare reference genome using next generation sequence and optical map data. Rice. 2013;6(1):4.</BibUnstructured></Citation><Citation ID="CR56"><CitationNumber>56.</CitationNumber><BibArticle><BibAuthorName><Initials>R</Initials><FamilyName>Brenchley</FamilyName></BibAuthorName><BibAuthorName><Initials>M</Initials><FamilyName>Spannagl</FamilyName></BibAuthorName><BibAuthorName><Initials>M</Initials><FamilyName>Pfeifer</FamilyName></BibAuthorName><BibAuthorName><Initials>GL</Initials><FamilyName>Barker</FamilyName></BibAuthorName><BibAuthorName><Initials>R</Initials><FamilyName>D’Amore</FamilyName></BibAuthorName><BibAuthorName><Initials>AM</Initials><FamilyName>Allen</FamilyName></BibAuthorName><BibAuthorName><Initials>N</Initials><FamilyName>McKenzie</FamilyName></BibAuthorName><BibAuthorName><Initials>M</Initials><FamilyName>Kramer</FamilyName></BibAuthorName><BibAuthorName><Initials>A</Initials><FamilyName>Kerhornou</FamilyName></BibAuthorName><BibAuthorName><Initials>D</Initials><FamilyName>Bolser</FamilyName></BibAuthorName><Etal/><Year>2012</Year><ArticleTitle Language="En">Analysis of the bread wheat genome using whole-genome shotgun sequencing</ArticleTitle><JournalTitle>Nature</JournalTitle><VolumeID>491</VolumeID><IssueID>7426</IssueID><FirstPage>705</FirstPage><LastPage>710</LastPage></BibArticle><BibUnstructured>Brenchley R, Spannagl M, Pfeifer M, Barker GL, D’Amore R, Allen AM, et al. Analysis of the bread wheat genome using whole-genome shotgun sequencing. Nature. 2012;491(7426):705–10.</BibUnstructured></Citation><Citation ID="CR57"><CitationNumber>57.</CitationNumber><BibArticle><BibAuthorName><Initials>SF</Initials><FamilyName>Altschul</FamilyName></BibAuthorName><BibAuthorName><Initials>W</Initials><FamilyName>Gish</FamilyName></BibAuthorName><BibAuthorName><Initials>W</Initials><FamilyName>Miller</FamilyName></BibAuthorName><BibAuthorName><Initials>EW</Initials><FamilyName>Myers</FamilyName></BibAuthorName><BibAuthorName><Initials>DJ</Initials><FamilyName>Lipman</FamilyName></BibAuthorName><Year>1990</Year><ArticleTitle Language="En">Basic local alignment search tool</ArticleTitle><JournalTitle>J Mol Biol</JournalTitle><VolumeID>215</VolumeID><IssueID>3</IssueID><FirstPage>403</FirstPage><LastPage>410</LastPage></BibArticle><BibUnstructured>Altschul SF, Gish W, Miller W, Myers EW, Lipman DJ. Basic local alignment search tool. J Mol Biol. 1990;215(3):403–10.</BibUnstructured></Citation><Citation ID="CR58"><CitationNumber>58.</CitationNumber><BibArticle><BibAuthorName><Initials>RM</Initials><FamilyName>Amasino</FamilyName></BibAuthorName><BibAuthorName><Initials>SD</Initials><FamilyName>Michaels</FamilyName></BibAuthorName><Year>2010</Year><ArticleTitle Language="En">The timing of flowering</ArticleTitle><JournalTitle>Plant Physiol</JournalTitle><VolumeID>154</VolumeID><IssueID>2</IssueID><FirstPage>516</FirstPage><LastPage>520</LastPage></BibArticle><BibUnstructured>Amasino RM, Michaels SD. The timing of flowering. Plant Physiol. 2010;154(2):516–20.</BibUnstructured></Citation><Citation ID="CR59"><CitationNumber>59.</CitationNumber><BibArticle><BibAuthorName><Initials>HA</Initials><FamilyName>Leeggangers</FamilyName></BibAuthorName><BibAuthorName><Initials>N</Initials><FamilyName>Moreno-Pachon</FamilyName></BibAuthorName><BibAuthorName><Initials>H</Initials><FamilyName>Gude</FamilyName></BibAuthorName><BibAuthorName><Initials>RG</Initials><FamilyName>Immink</FamilyName></BibAuthorName><Year>2013</Year><ArticleTitle Language="En">Transfer of knowledge about flowering and vegetative propagation from model species to bulbous plants</ArticleTitle><JournalTitle>Int J Dev Biol</JournalTitle><VolumeID>57</VolumeID><IssueID>6-8</IssueID><FirstPage>611</FirstPage><LastPage>620</LastPage></BibArticle><BibUnstructured>Leeggangers HA, Moreno-Pachon N, Gude H, Immink RG. Transfer of knowledge about flowering and vegetative propagation from model species to bulbous plants. Int J Dev Biol. 2013;57(6-8):611–20.</BibUnstructured></Citation><Citation ID="CR60"><CitationNumber>60.</CitationNumber><BibArticle><BibAuthorName><Initials>K</Initials><FamilyName>Robasky</FamilyName></BibAuthorName><BibAuthorName><Initials>NE</Initials><FamilyName>Lewis</FamilyName></BibAuthorName><BibAuthorName><Initials>GM</Initials><FamilyName>Church</FamilyName></BibAuthorName><Year>2014</Year><ArticleTitle Language="En">The role of replicates for error mitigation in next-generation sequencing</ArticleTitle><JournalTitle>Nat Rev Genet</JournalTitle><VolumeID>15</VolumeID><IssueID>1</IssueID><FirstPage>56</FirstPage><LastPage>62</LastPage></BibArticle><BibUnstructured>Robasky K, Lewis NE, Church GM. The role of replicates for error mitigation in next-generation sequencing. Nat Rev Genet. 2014;15(1):56–62.</BibUnstructured></Citation><Citation ID="CR61"><CitationNumber>61.</CitationNumber><BibArticle><BibAuthorName><Initials>J</Initials><FamilyName>Song</FamilyName></BibAuthorName><BibAuthorName><Initials>A</Initials><FamilyName>Angel</FamilyName></BibAuthorName><BibAuthorName><Initials>M</Initials><FamilyName>Howard</FamilyName></BibAuthorName><BibAuthorName><Initials>C</Initials><FamilyName>Dean</FamilyName></BibAuthorName><Year>2012</Year><ArticleTitle Language="En">Vernalization - a cold-induced epigenetic switch</ArticleTitle><JournalTitle>J Cell Sci</JournalTitle><VolumeID>125</VolumeID><IssueID>16</IssueID><FirstPage>3723</FirstPage><LastPage>3731</LastPage></BibArticle><BibUnstructured>Song J, Angel A, Howard M, Dean C. Vernalization - a cold-induced epigenetic switch. J Cell Sci. 2012;125(16):3723–31.</BibUnstructured></Citation><Citation ID="CR62"><CitationNumber>62.</CitationNumber><BibArticle><BibAuthorName><Initials>S</Initials><FamilyName>Sung</FamilyName></BibAuthorName><BibAuthorName><Initials>RM</Initials><FamilyName>Amasino</FamilyName></BibAuthorName><Year>2005</Year><ArticleTitle Language="En">Remembering winter: Toward a molecular understanding of vernalization</ArticleTitle><JournalTitle>Annu Rev Plant Biol</JournalTitle><VolumeID>56</VolumeID><FirstPage>491</FirstPage><LastPage>508</LastPage></BibArticle><BibUnstructured>Sung S, Amasino RM. Remembering winter: Toward a molecular understanding of vernalization. Annu Rev Plant Biol. 2005;56:491–508.</BibUnstructured></Citation><Citation ID="CR63"><CitationNumber>63.</CitationNumber><BibArticle><BibAuthorName><Initials>JE</Initials><FamilyName>Burn</FamilyName></BibAuthorName><BibAuthorName><Initials>DJ</Initials><FamilyName>Bagnall</FamilyName></BibAuthorName><BibAuthorName><Initials>JD</Initials><FamilyName>Metzger</FamilyName></BibAuthorName><BibAuthorName><Initials>ES</Initials><FamilyName>Dennis</FamilyName></BibAuthorName><BibAuthorName><Initials>WJ</Initials><FamilyName>Peacock</FamilyName></BibAuthorName><Year>1993</Year><ArticleTitle Language="En">DNA methylation, vernalization, and the initiation of flowering</ArticleTitle><JournalTitle>Proc Natl Acad Sci</JournalTitle><VolumeID>90</VolumeID><IssueID>1</IssueID><FirstPage>287</FirstPage><LastPage>291</LastPage></BibArticle><BibUnstructured>Burn JE, Bagnall DJ, Metzger JD, Dennis ES, Peacock WJ. DNA methylation, vernalization, and the initiation of flowering. Proc Natl Acad Sci. 1993;90(1):287–91.</BibUnstructured></Citation><Citation ID="CR64"><CitationNumber>64.</CitationNumber><BibArticle><BibAuthorName><Initials>SJ</Initials><FamilyName>Wellensiek</FamilyName></BibAuthorName><Year>1964</Year><ArticleTitle Language="En">Dividing cells as the prerequisite for vernalization</ArticleTitle><JournalTitle>Plant Physiol</JournalTitle><VolumeID>39</VolumeID><IssueID>832-835</IssueID><FirstPage>832</FirstPage></BibArticle><BibUnstructured>Wellensiek SJ. Dividing cells as the prerequisite for vernalization. Plant Physiol. 1964;39(832-835):832.</BibUnstructured></Citation><Citation ID="CR65"><CitationNumber>65.</CitationNumber><BibArticle><BibAuthorName><Initials>JT</Initials><FamilyName>Huff</FamilyName></BibAuthorName><BibAuthorName><Initials>D</Initials><FamilyName>Zilberman</FamilyName></BibAuthorName><Year>2012</Year><ArticleTitle Language="En">Regulation of biological accuracy, precision, and memory by plant chromatin organization</ArticleTitle><JournalTitle>Curr Opin Genet Dev</JournalTitle><VolumeID>22</VolumeID><IssueID>2</IssueID><FirstPage>132</FirstPage><LastPage>138</LastPage></BibArticle><BibUnstructured>Huff JT, Zilberman D. Regulation of biological accuracy, precision, and memory by plant chromatin organization. Curr Opin Genet Dev. 2012;22(2):132–8.</BibUnstructured></Citation><Citation ID="CR66"><CitationNumber>66.</CitationNumber><BibArticle><BibAuthorName><Initials>BR</Initials><FamilyName>Zografos</FamilyName></BibAuthorName><BibAuthorName><Initials>SB</Initials><FamilyName>Sung</FamilyName></BibAuthorName><Year>2012</Year><ArticleTitle Language="En">Vernalization-mediated chromatin changes</ArticleTitle><JournalTitle>J Exp Bot</JournalTitle><VolumeID>63</VolumeID><IssueID>12</IssueID><FirstPage>4343</FirstPage><LastPage>4348</LastPage></BibArticle><BibUnstructured>Zografos BR, Sung SB. Vernalization-mediated chromatin changes. J Exp Bot. 2012;63(12):4343–8.</BibUnstructured></Citation><Citation ID="CR67"><CitationNumber>67.</CitationNumber><BibArticle><BibAuthorName><Initials>SN</Initials><FamilyName>Oliver</FamilyName></BibAuthorName><BibAuthorName><Initials>EJ</Initials><FamilyName>Finnegan</FamilyName></BibAuthorName><BibAuthorName><Initials>ES</Initials><FamilyName>Dennis</FamilyName></BibAuthorName><BibAuthorName><Initials>WJ</Initials><FamilyName>Peacock</FamilyName></BibAuthorName><BibAuthorName><Initials>B</Initials><FamilyName>Trevaskis</FamilyName></BibAuthorName><Year>2009</Year><ArticleTitle Language="En">Vernalization-induced flowering in cereals is associated with changes in histone methylation at the <Emphasis Type="Italic">VERNALIZATION1</Emphasis> gene</ArticleTitle><JournalTitle>Proc Natl Acad Sci</JournalTitle><VolumeID>106</VolumeID><IssueID>20</IssueID><FirstPage>8386</FirstPage><LastPage>8391</LastPage></BibArticle><BibUnstructured>Oliver SN, Finnegan EJ, Dennis ES, Peacock WJ, Trevaskis B. Vernalization-induced flowering in cereals is associated with changes in histone methylation at the <Emphasis Type="Italic">VERNALIZATION1</Emphasis> gene. Proc Natl Acad Sci. 2009;106(20):8386–91.</BibUnstructured></Citation><Citation ID="CR68"><CitationNumber>68.</CitationNumber><BibArticle><BibAuthorName><Initials>B</Initials><FamilyName>Trevaskis</FamilyName></BibAuthorName><Year>2010</Year><ArticleTitle Language="En">The central role of the <Emphasis Type="Italic">VERNALIZATION1</Emphasis> gene in the vernalization response of cereals</ArticleTitle><JournalTitle>Funct Plant Biol</JournalTitle><VolumeID>37</VolumeID><IssueID>6</IssueID><FirstPage>479</FirstPage><LastPage>487</LastPage></BibArticle><BibUnstructured>Trevaskis B. The central role of the <Emphasis Type="Italic">VERNALIZATION1</Emphasis> gene in the vernalization response of cereals. Funct Plant Biol. 2010;37(6):479–87.</BibUnstructured></Citation><Citation ID="CR69"><CitationNumber>69.</CitationNumber><BibArticle><BibAuthorName><Initials>Y</Initials><FamilyName>Hu</FamilyName></BibAuthorName><BibAuthorName><Initials>N</Initials><FamilyName>Zhu</FamilyName></BibAuthorName><BibAuthorName><Initials>X</Initials><FamilyName>Wang</FamilyName></BibAuthorName><BibAuthorName><Initials>Q</Initials><FamilyName>Yi</FamilyName></BibAuthorName><BibAuthorName><Initials>D</Initials><FamilyName>Zhu</FamilyName></BibAuthorName><BibAuthorName><Initials>Y</Initials><FamilyName>Lai</FamilyName></BibAuthorName><BibAuthorName><Initials>Y</Initials><FamilyName>Zhao</FamilyName></BibAuthorName><Year>2013</Year><ArticleTitle Language="En">Analysis of rice Snf2 family proteins and their potential roles in epigenetic regulation</ArticleTitle><JournalTitle>Plant Physiol Biochem</JournalTitle><VolumeID>70</VolumeID><FirstPage>33</FirstPage><LastPage>42</LastPage></BibArticle><BibUnstructured>Hu Y, Zhu N, Wang X, Yi Q, Zhu D, Lai Y, et al. Analysis of rice Snf2 family proteins and their potential roles in epigenetic regulation. Plant Physiol Biochem. 2013;70:33–42.</BibUnstructured></Citation><Citation ID="CR70"><CitationNumber>70.</CitationNumber><BibArticle><BibAuthorName><Initials>M</Initials><FamilyName>Abe</FamilyName></BibAuthorName><BibAuthorName><Initials>Y</Initials><FamilyName>Kobayashi</FamilyName></BibAuthorName><BibAuthorName><Initials>S</Initials><FamilyName>Yamamoto</FamilyName></BibAuthorName><BibAuthorName><Initials>Y</Initials><FamilyName>Daimon</FamilyName></BibAuthorName><BibAuthorName><Initials>A</Initials><FamilyName>Yamaguchi</FamilyName></BibAuthorName><BibAuthorName><Initials>Y</Initials><FamilyName>Ikeda</FamilyName></BibAuthorName><BibAuthorName><Initials>H</Initials><FamilyName>Ichinoki</FamilyName></BibAuthorName><BibAuthorName><Initials>M</Initials><FamilyName>Notaguchi</FamilyName></BibAuthorName><BibAuthorName><Initials>K</Initials><FamilyName>Goto</FamilyName></BibAuthorName><BibAuthorName><Initials>T</Initials><FamilyName>Araki</FamilyName></BibAuthorName><Year>2005</Year><ArticleTitle Language="En">FD, a bZIP protein mediating signals from the floral pathway integrator FT at the shoot apex</ArticleTitle><JournalTitle>Science</JournalTitle><VolumeID>309</VolumeID><IssueID>5737</IssueID><FirstPage>1052</FirstPage><LastPage>1056</LastPage></BibArticle><BibUnstructured>Abe M, Kobayashi Y, Yamamoto S, Daimon Y, Yamaguchi A, Ikeda Y, et al. FD, a bZIP protein mediating signals from the floral pathway integrator FT at the shoot apex. Science. 2005;309(5737):1052–6.</BibUnstructured></Citation><Citation ID="CR71"><CitationNumber>71.</CitationNumber><BibArticle><BibAuthorName><Initials>T</Initials><FamilyName>Araki</FamilyName></BibAuthorName><BibAuthorName><Initials>Y</Initials><FamilyName>Kobayashi</FamilyName></BibAuthorName><BibAuthorName><Initials>H</Initials><FamilyName>Kaya</FamilyName></BibAuthorName><BibAuthorName><Initials>M</Initials><FamilyName>Iwabuchi</FamilyName></BibAuthorName><Year>1998</Year><ArticleTitle Language="En">The flowering-time gene <Emphasis Type="Italic">FT</Emphasis> and regulation of flowering in <Emphasis Type="Italic">Arabidopsis</Emphasis></ArticleTitle><JournalTitle>J Plant Res</JournalTitle><VolumeID>111</VolumeID><IssueID>1102</IssueID><FirstPage>277</FirstPage><LastPage>281</LastPage></BibArticle><BibUnstructured>Araki T, Kobayashi Y, Kaya H, Iwabuchi M. The flowering-time gene <Emphasis Type="Italic">FT</Emphasis> and regulation of flowering in <Emphasis Type="Italic">Arabidopsis</Emphasis>. J Plant Res. 1998;111(1102):277–81.</BibUnstructured></Citation><Citation ID="CR72"><CitationNumber>72.</CitationNumber><BibArticle><BibAuthorName><Initials>H</Initials><FamilyName>Lee</FamilyName></BibAuthorName><BibAuthorName><Initials>SS</Initials><FamilyName>Suh</FamilyName></BibAuthorName><BibAuthorName><Initials>E</Initials><FamilyName>Park</FamilyName></BibAuthorName><BibAuthorName><Initials>E</Initials><FamilyName>Cho</FamilyName></BibAuthorName><BibAuthorName><Initials>JH</Initials><FamilyName>Ahn</FamilyName></BibAuthorName><BibAuthorName><Initials>SG</Initials><FamilyName>Kim</FamilyName></BibAuthorName><BibAuthorName><Initials>JS</Initials><FamilyName>Lee</FamilyName></BibAuthorName><BibAuthorName><Initials>YM</Initials><FamilyName>Kwon</FamilyName></BibAuthorName><BibAuthorName><Initials>I</Initials><FamilyName>Lee</FamilyName></BibAuthorName><Year>2000</Year><ArticleTitle Language="En">The AGAMOUS-LIKE 20 MADS domain protein integrates floral inductive pathways in <Emphasis Type="Italic">Arabidopsis</Emphasis></ArticleTitle><JournalTitle>Genes Dev</JournalTitle><VolumeID>14</VolumeID><IssueID>18</IssueID><FirstPage>2366</FirstPage><LastPage>2376</LastPage></BibArticle><BibUnstructured>Lee H, Suh SS, Park E, Cho E, Ahn JH, Kim SG, et al. The AGAMOUS-LIKE 20 MADS domain protein integrates floral inductive pathways in <Emphasis Type="Italic">Arabidopsis</Emphasis>. Genes Dev. 2000;14(18):2366–76.</BibUnstructured></Citation><Citation ID="CR73"><CitationNumber>73.</CitationNumber><BibArticle><BibAuthorName><Initials>H</Initials><FamilyName>Zhang</FamilyName></BibAuthorName><BibAuthorName><Initials>S</Initials><FamilyName>Nocker</FamilyName><Particle>van</Particle></BibAuthorName><Year>2002</Year><ArticleTitle Language="En">The <Emphasis Type="Italic">VERNALIZATION INDEPENDENCE 4</Emphasis> gene encodes a novel regulator of <Emphasis Type="Italic">FLOWERING LOCUS C</Emphasis></ArticleTitle><JournalTitle>Plant J</JournalTitle><VolumeID>31</VolumeID><IssueID>5</IssueID><FirstPage>663</FirstPage><LastPage>673</LastPage></BibArticle><BibUnstructured>Zhang H, van Nocker S. The <Emphasis Type="Italic">VERNALIZATION INDEPENDENCE 4</Emphasis> gene encodes a novel regulator of <Emphasis Type="Italic">FLOWERING LOCUS C</Emphasis>. Plant J. 2002;31(5):663–73.</BibUnstructured></Citation><Citation ID="CR74"><CitationNumber>74.</CitationNumber><BibArticle><BibAuthorName><Initials>J</Initials><FamilyName>Dubcovsky</FamilyName></BibAuthorName><BibAuthorName><Initials>D</Initials><FamilyName>Lijavetzky</FamilyName></BibAuthorName><BibAuthorName><Initials>L</Initials><FamilyName>Appendino</FamilyName></BibAuthorName><BibAuthorName><Initials>G</Initials><FamilyName>Tranquilli</FamilyName></BibAuthorName><Year>1998</Year><ArticleTitle Language="En">Comparative RFLP mapping of <Emphasis Type="Italic">Triticum monococcum</Emphasis> genes controlling vernalization requirement</ArticleTitle><JournalTitle>Theor Appl Genet</JournalTitle><VolumeID>97</VolumeID><IssueID>5-6</IssueID><FirstPage>968</FirstPage><LastPage>975</LastPage></BibArticle><BibUnstructured>Dubcovsky J, Lijavetzky D, Appendino L, Tranquilli G. Comparative RFLP mapping of <Emphasis Type="Italic">Triticum monococcum</Emphasis> genes controlling vernalization requirement. Theor Appl Genet. 1998;97(5-6):968–75.</BibUnstructured></Citation><Citation ID="CR75"><CitationNumber>75.</CitationNumber><BibArticle><BibAuthorName><Initials>F</Initials><FamilyName>Lucia</FamilyName><Particle>De</Particle></BibAuthorName><BibAuthorName><Initials>P</Initials><FamilyName>Crevillen</FamilyName></BibAuthorName><BibAuthorName><Initials>AME</Initials><FamilyName>Jones</FamilyName></BibAuthorName><BibAuthorName><Initials>T</Initials><FamilyName>Greb</FamilyName></BibAuthorName><BibAuthorName><Initials>C</Initials><FamilyName>Dean</FamilyName></BibAuthorName><Year>2008</Year><ArticleTitle Language="En">A PHD-Polycomb Repressive Complex 2 triggers the epigenetic silencing of FLC during vernalization</ArticleTitle><JournalTitle>Proc Natl Acad Sci U S A</JournalTitle><VolumeID>105</VolumeID><IssueID>44</IssueID><FirstPage>16831</FirstPage><LastPage>16836</LastPage></BibArticle><BibUnstructured>De Lucia F, Crevillen P, Jones AME, Greb T, Dean C. A PHD-Polycomb Repressive Complex 2 triggers the epigenetic silencing of FLC during vernalization. Proc Natl Acad Sci U S A. 2008;105(44):16831–6.</BibUnstructured></Citation><Citation ID="CR76"><CitationNumber>76.</CitationNumber><BibArticle><BibAuthorName><Initials>SY</Initials><FamilyName>Kim</FamilyName></BibAuthorName><BibAuthorName><Initials>T</Initials><FamilyName>Zhu</FamilyName></BibAuthorName><BibAuthorName><Initials>ZR</Initials><FamilyName>Sung</FamilyName></BibAuthorName><Year>2010</Year><ArticleTitle Language="En">Epigenetic regulation of gene programs by EMF1 and EMF2 in Arabidopsis</ArticleTitle><JournalTitle>Plant Physiol</JournalTitle><VolumeID>152</VolumeID><IssueID>2</IssueID><FirstPage>516</FirstPage><LastPage>528</LastPage></BibArticle><BibUnstructured>Kim SY, Zhu T, Sung ZR. Epigenetic regulation of gene programs by EMF1 and EMF2 in Arabidopsis. Plant Physiol. 2010;152(2):516–28.</BibUnstructured></Citation><Citation ID="CR77"><CitationNumber>77.</CitationNumber><BibArticle><BibAuthorName><Initials>YH</Initials><FamilyName>He</FamilyName></BibAuthorName><BibAuthorName><Initials>MR</Initials><FamilyName>Doyle</FamilyName></BibAuthorName><BibAuthorName><Initials>RM</Initials><FamilyName>Amasino</FamilyName></BibAuthorName><Year>2004</Year><ArticleTitle Language="En">PAF1-complex-mediated histone methylation of <Emphasis Type="Italic">FLOWERING LOCUS C</Emphasis> chromatin required for the vernalization-responsive, winter-annual habit in <Emphasis Type="Italic">Arabidopsis</Emphasis></ArticleTitle><JournalTitle>Genes Dev</JournalTitle><VolumeID>18</VolumeID><IssueID>22</IssueID><FirstPage>2774</FirstPage><LastPage>2784</LastPage></BibArticle><BibUnstructured>He YH, Doyle MR, Amasino RM. PAF1-complex-mediated histone methylation of <Emphasis Type="Italic">FLOWERING LOCUS C</Emphasis> chromatin required for the vernalization-responsive, winter-annual habit in <Emphasis Type="Italic">Arabidopsis</Emphasis>. Genes Dev. 2004;18(22):2774–84.</BibUnstructured></Citation><Citation ID="CR78"><CitationNumber>78.</CitationNumber><BibArticle><BibAuthorName><Initials>SY</Initials><FamilyName>Kim</FamilyName></BibAuthorName><BibAuthorName><Initials>SD</Initials><FamilyName>Michaels</FamilyName></BibAuthorName><Year>2006</Year><ArticleTitle Language="En"><Emphasis Type="Italic">SUPPRESSOR OFFRI 4</Emphasis> encodes a nuclear-localized protein that is required for delayed flowering in winter-annual <Emphasis Type="Italic">Arabidopsis</Emphasis></ArticleTitle><JournalTitle>Development</JournalTitle><VolumeID>133</VolumeID><IssueID>23</IssueID><FirstPage>4699</FirstPage><LastPage>4707</LastPage></BibArticle><BibUnstructured>Kim SY, Michaels SD. <Emphasis Type="Italic">SUPPRESSOR OFFRI 4</Emphasis> encodes a nuclear-localized protein that is required for delayed flowering in winter-annual <Emphasis Type="Italic">Arabidopsis</Emphasis>. Development. 2006;133(23):4699–707.</BibUnstructured></Citation><Citation ID="CR79"><CitationNumber>79.</CitationNumber><BibArticle><BibAuthorName><Initials>U</Initials><FamilyName>Hartmann</FamilyName></BibAuthorName><BibAuthorName><Initials>S</Initials><FamilyName>Hohmann</FamilyName></BibAuthorName><BibAuthorName><Initials>K</Initials><FamilyName>Nettesheim</FamilyName></BibAuthorName><BibAuthorName><Initials>E</Initials><FamilyName>Wisman</FamilyName></BibAuthorName><BibAuthorName><Initials>H</Initials><FamilyName>Saedler</FamilyName></BibAuthorName><BibAuthorName><Initials>P</Initials><FamilyName>Huijser</FamilyName></BibAuthorName><Year>2000</Year><ArticleTitle Language="En">Molecular cloning of <Emphasis Type="Italic">SVP</Emphasis>: a negative regulator of the floral transition in <Emphasis Type="Italic">Arabidopsis</Emphasis></ArticleTitle><JournalTitle>Plant J</JournalTitle><VolumeID>21</VolumeID><IssueID>4</IssueID><FirstPage>351</FirstPage><LastPage>360</LastPage></BibArticle><BibUnstructured>Hartmann U, Hohmann S, Nettesheim K, Wisman E, Saedler H, Huijser P. Molecular cloning of <Emphasis Type="Italic">SVP</Emphasis>: a negative regulator of the floral transition in <Emphasis Type="Italic">Arabidopsis</Emphasis>. Plant J. 2000;21(4):351–60.</BibUnstructured></Citation><Citation ID="CR80"><CitationNumber>80.</CitationNumber><BibArticle><BibAuthorName><Initials>TA</Initials><FamilyName>Hall</FamilyName></BibAuthorName><Year>1999</Year><ArticleTitle Language="En">BioEdit: a user-friendly biological sequence alignment editor and analysis program for Windows 95/98/NT</ArticleTitle><JournalTitle>Nucl Acids Symp Ser</JournalTitle><VolumeID>41</VolumeID><FirstPage>95</FirstPage><LastPage>98</LastPage></BibArticle><BibUnstructured>Hall TA. BioEdit: a user-friendly biological sequence alignment editor and analysis program for Windows 95/98/NT. Nucl Acids Symp Ser. 1999;41:95–8.</BibUnstructured></Citation></Bibliography></ArticleBackmatter></Article>
