# Supplementary material for: Whole transcriptome profiling of the vernalization process in Lilium longiflorum (cultivar White Heaven) bulbs
Source: BMC Genomics. 2015 Jul 28;16(1):550. doi: 10.1186/s12864-015-1675-1 (PMC4515921; doi:10.1186/s12864-015-1675-1)
Supplement: Additional file 3: Figure S3. — Protein sequence alignments between selected candidate genes and their putative orthologues in other species. [file 12864_2015_1675_MOESM3_ESM.pdf]

<!--File Compare Report-->

Comparing files D:\PROGRAMS\BMC\FILECOMPARE\12864_2015_1675_Article[fc-orig].xml and D:\PROGRAMS\BMC\FILECOMPARE\12864_2015_1675_ARTICLE[FC-EXTRACT].XML
***** D:\PROGRAMS\BMC\FILECOMPARE\12864_2015_1675_Article[fc-orig].xml
37: <ArticleLastPage>
38: 0
39: </ArticleLastPage>
***** D:\PROGRAMS\BMC\FILECOMPARE\12864_2015_1675_ARTICLE[FC-EXTRACT].XML
37: <ArticleLastPage>
38: 16
39: </ArticleLastPage>
*****
